# Supplementary material for: Trichlorido(5,5′-dimethyl-2,2′-bipyridine-κ2 N,N′)(methanol-κO)indium(III)
Source: Acta Crystallogr Sect E Struct Rep Online. 2008 Oct 4;64(Pt 11):m1353–4. doi: 10.1107/S160053680803119X (PMC2959790; doi:10.1107/S160053680803119X)
Supplement: Supplementary file 1 [file e-64-m1353-sup1.cif]

##############################################################################
###                                                                        ###
###        Electronic paper (Acta Crystallographica Section E)             ###
###                                                                        ###
##############################################################################
#                                                                            #
# This CIF contains the data in a paper accepted for publication in Acta     #
# Crystallographica Section E. It conforms to the requirements of Notes      #
# for Authors for Section E, and has been peer reviewed under the auspices   #
# of the IUCr Commission on Journals.                                        #
#                                                                            #
# Full details of the Crystallographic Information File format               #
# are given in the paper "The Crystallographic Information File (CIF):       #
# a New Standard Archive File for Crystallography" by S. R. Hall, F. H.      #
# Allen and I. D. Brown [Acta Cryst. (1991), A47, 655-685].                  #
#                                                                            #
# The current version of the core CIF dictionary is obtainable from          #
# ftp://ftp.iucr.org/pub/cif_core.dic. The current version number is 2.4.    #
#                                                                            #
# Software is freely available for graphical display of the structure(s) in  #
# this CIF.  For information consult the CIF home page http://www.iucr.org/  #
# cif/home.html                                                              #
#                                                                            #
# This file may be used for bona fide research purposes within the           #
# scientific community so long as proper attribution is given to the journal # 
# article from which it was obtained.                                        #
#                                                                            #
##############################################################################
                                             
data_I
_audit_creation_method     SHELXL-97
_chemical_name_systematic
;
Trichlorido(5,5'-dimethyl-2,2'-bipyridine-
\k^2^<i>N</i>,<i>N</i>')(methanol-\kO)indium(III)
;
_chemical_name_common     ?
_chemical_formula_moiety     'C13 H16 Cl3 In N2 O'
_chemical_formula_sum     'C13 H16 Cl3 In1 N2 O1'
_chemical_formula_iupac     '[In Cl3 (C12 H12 N2) (C H4 O)]'
_chemical_formula_weight     437.45
_chemical_melting_point     ?
_symmetry_cell_setting     monoclinic
_symmetry_space_group_name_H-M     'P 21/c'
_symmetry_space_group_name_Hall     '-P 2ybc'
loop_
    _symmetry_equiv_pos_site_id
    _symmetry_equiv_pos_as_xyz
    1 x,y,z
    2 -x,1/2+y,1/2-z
    3 -x,-y,-z
    4 x,1/2-y,1/2+z
_cell_length_a     10.9080(6)
_cell_length_b     11.2087(7)
_cell_length_c     13.3584(8)
_cell_angle_alpha     90.00
_cell_angle_beta     107.211(4)
_cell_angle_gamma     90.00
_cell_volume     1560.12(16)
_cell_formula_units_Z     4
_cell_measurement_reflns_used     1324
_cell_measurement_theta_min     1.95
_cell_measurement_theta_max     29.24
_cell_measurement_temperature     120(2)
_exptl_crystal_description     block
_exptl_crystal_colour     colorless
_exptl_crystal_size_max     0.17
_exptl_crystal_size_mid     0.15
_exptl_crystal_size_min     0.10
_exptl_crystal_density_diffrn     1.862
_exptl_crystal_density_meas     ?
_exptl_crystal_density_method     'not measured'
_exptl_crystal_F_000     864
_exptl_absorpt_coefficient_mu     2.024
_exptl_absorpt_correction_type     multi-scan
_exptl_absorpt_process_details     '(SADABS; Sheldrick, 1998)'
_exptl_absorpt_correction_T_min     0.7291
_exptl_absorpt_correction_T_max     0.8200
_exptl_special_details
;
;
_diffrn_ambient_temperature     120(2)
_diffrn_radiation_type     MoK\a
_diffrn_radiation_wavelength     0.71073
_diffrn_radiation_source     'fine-focus sealed tube'
_diffrn_radiation_monochromator     graphite
_diffrn_measurement_device_type     'Bruker SMART CCD area-detector'
_diffrn_measurement_method     '\f and \w'
_diffrn_detector_area_resol_mean     ?
_diffrn_reflns_number     12144
_diffrn_reflns_av_R_equivalents     0.0433
_diffrn_reflns_av_sigmaI/netI     0.0315
_diffrn_reflns_theta_min     1.95
_diffrn_reflns_theta_max     29.24
_diffrn_reflns_theta_full     29.24
_diffrn_measured_fraction_theta_max     0.989
_diffrn_measured_fraction_theta_full     0.989
_diffrn_reflns_limit_h_min     -14
_diffrn_reflns_limit_h_max     14
_diffrn_reflns_limit_k_min     -15
_diffrn_reflns_limit_k_max     15
_diffrn_reflns_limit_l_min     -14
_diffrn_reflns_limit_l_max     18
_diffrn_standards_number     0
_diffrn_standards_interval_count     ?
_diffrn_standards_interval_time     ?
_diffrn_standards_decay_%     ?
_refine_special_details
;
Refinement of <i>F</i>^2^ against ALL reflections. The weighted
<i>R</i>-factor <i>wR</i> and goodness of fit <i>S</i> are based
on <i>F</i>^2^, conventional <i>R</i>-factors <i>R</i> are based
on <i>F</i>, with <i>F</i> set to zero for negative <i>F</i>^2^.
The threshold expression of <i>F</i>^2^ > \s(<i>F</i>^2^) is used
only for calculating <i>R</i>-factors(gt) <i>etc</i>. and is not
relevant to the choice of reflections for refinement. <i>R</i>-factors
based on <i>F</i>^2^ are statistically about twice as large as those
based on <i>F</i>, and <i>R</i>- factors based on ALL data will be
even larger.
;
_reflns_number_total     4185
_reflns_number_gt     3716
_reflns_threshold_expression     I>2\s(I)
_refine_ls_structure_factor_coef     Fsqd
_refine_ls_matrix_type     full
_refine_ls_R_factor_all     0.0361
_refine_ls_R_factor_gt     0.0285
_refine_ls_wR_factor_gt     0.0602
_refine_ls_wR_factor_ref     0.0624
_refine_ls_goodness_of_fit_ref     1.148
_refine_ls_restrained_S_all     1.148
_refine_ls_number_reflns     4185
_refine_ls_number_parameters     185
_refine_ls_number_restraints     0
_refine_ls_hydrogen_treatment     mixed
_refine_ls_weighting_scheme     calc
_refine_ls_weighting_details
         'calc w=1/[\s^2^(Fo^2^)+(0.0209P)^2^+1.9934P] where P=(Fo^2^+2Fc^2^)/3'
_atom_sites_solution_hydrogens     geom
_atom_sites_solution_primary     direct
_atom_sites_solution_secondary     difmap
_refine_ls_shift/su_max     0.017
_refine_ls_shift/su_mean     0.001
_refine_diff_density_max     0.922
_refine_diff_density_min     -0.677
_refine_ls_extinction_method     none
_refine_ls_extinction_coef     ?
loop_
    _atom_type_symbol
    _atom_type_description
    _atom_type_scat_dispersion_real
    _atom_type_scat_dispersion_imag
    _atom_type_scat_source
    'In' 'In' -0.7276 1.3100
                         'International Tables Vol C Tables 4.2.6.8 and 6.1.1.4'
    'C' 'C' 0.0033 0.0016
                         'International Tables Vol C Tables 4.2.6.8 and 6.1.1.4'
    'H' 'H' 0.0000 0.0000
                         'International Tables Vol C Tables 4.2.6.8 and 6.1.1.4'
    'N' 'N' 0.0061 0.0033
                         'International Tables Vol C Tables 4.2.6.8 and 6.1.1.4'
    'O' 'O' 0.0106 0.0060
                         'International Tables Vol C Tables 4.2.6.8 and 6.1.1.4'
    'Cl' 'Cl' 0.1484 0.1585
                         'International Tables Vol C Tables 4.2.6.8 and 6.1.1.4'
_computing_data_collection     'SMART (Bruker, 1998)'
_computing_cell_refinement     'SAINT (Bruker, 1998)'
_computing_data_reduction     'SAINT (Bruker, 1998)'
_computing_structure_solution     'SHELXTL (Sheldrick, 2008)'
_computing_structure_refinement     'SHELXTL (Sheldrick, 2008)'
_computing_molecular_graphics     'ORTEP-3 for Windows (Farrugia, 1997)'
_computing_publication_material     'WinGX (Farrugia, 1999)'
loop_
    _atom_site_type_symbol
    _atom_site_label
    _atom_site_fract_x
    _atom_site_fract_y
    _atom_site_fract_z
    _atom_site_U_iso_or_equiv
    _atom_site_adp_type
    _atom_site_calc_flag
    _atom_site_refinement_flags
    _atom_site_occupancy
    _atom_site_disorder_assembly
    _atom_site_disorder_group
    In In1 0.773908(15) 0.320581(14) -0.004168(13) 0.01003(5) Uani d . 1 . .
    Cl Cl1 0.87230(6) 0.29569(5) -0.14993(5) 0.01500(11) Uani d . 1 . .
    Cl Cl2 0.55271(5) 0.31788(6) -0.11430(5) 0.01766(12) Uani d . 1 . .
    Cl Cl3 0.79945(6) 0.53204(5) 0.02679(5) 0.01588(11) Uani d . 1 . .
    O O1 0.69912(19) 0.30834(17) 0.13936(16) 0.0178(4) Uani d . 1 . .
    H H1B 0.740(4) 0.280(4) 0.197(4) 0.036(11) Uiso d . 1 . .
    N N1 0.7811(2) 0.11891(18) 0.01880(17) 0.0126(4) Uani d . 1 . .
    N N2 0.97004(19) 0.27552(18) 0.10949(16) 0.0109(4) Uani d . 1 . .
    C C1 0.6867(2) 0.0450(2) -0.0335(2) 0.0152(5) Uani d . 1 . .
    H H1 0.6098 0.0782 -0.0740 0.018 Uiso calc R 1 . .
    C C2 0.6982(3) -0.0788(2) -0.0299(2) 0.0160(5) Uani d . 1 . .
    C C3 0.5882(3) -0.1568(2) -0.0885(2) 0.0222(5) Uani d . 1 . .
    H H3A 0.5655 -0.1386 -0.1619 0.027 Uiso calc R 1 . .
    H H3B 0.5158 -0.1426 -0.0632 0.027 Uiso calc R 1 . .
    H H3C 0.6132 -0.2391 -0.0777 0.027 Uiso calc R 1 . .
    C C4 0.8152(3) -0.1254(2) 0.0288(2) 0.0172(5) Uani d . 1 . .
    H H4 0.8282 -0.2075 0.0310 0.021 Uiso calc R 1 . .
    C C5 0.9129(2) -0.0502(2) 0.0843(2) 0.0161(5) Uani d . 1 . .
    H H5 0.9908 -0.0815 0.1247 0.019 Uiso calc R 1 . .
    C C6 0.8929(2) 0.0732(2) 0.07869(19) 0.0123(4) Uani d . 1 . .
    C C7 0.9932(2) 0.1588(2) 0.13432(19) 0.0117(4) Uani d . 1 . .
    C C8 1.1071(2) 0.1235(2) 0.2067(2) 0.0154(5) Uani d . 1 . .
    H H8 1.1202 0.0440 0.2269 0.018 Uiso calc R 1 . .
    C C9 1.2017(2) 0.2081(2) 0.2486(2) 0.0151(5) Uani d . 1 . .
    H H9 1.2782 0.1852 0.2974 0.018 Uiso calc R 1 . .
    C C10 1.1821(2) 0.3271(2) 0.21787(19) 0.0136(4) Uani d . 1 . .
    C C11 1.2857(2) 0.4191(2) 0.2546(2) 0.0171(5) Uani d . 1 . .
    H H11A 1.2565 0.4812 0.2914 0.020 Uiso calc R 1 . .
    H H11B 1.3060 0.4525 0.1952 0.020 Uiso calc R 1 . .
    H H11C 1.3610 0.3824 0.3006 0.020 Uiso calc R 1 . .
    C C12 1.0617(2) 0.3568(2) 0.15016(19) 0.0137(4) Uani d . 1 . .
    H H12 1.0442 0.4365 0.1324 0.016 Uiso calc R 1 . .
    C C13 0.6145(3) 0.3950(2) 0.1646(2) 0.0186(5) Uani d . 1 . .
    H H13A 0.5359 0.3991 0.1083 0.022 Uiso calc R 1 . .
    H H13B 0.6552 0.4718 0.1744 0.022 Uiso calc R 1 . .
    H H13C 0.5963 0.3715 0.2278 0.022 Uiso calc R 1 . .
loop_
    _atom_site_aniso_label
    _atom_site_aniso_U_11
    _atom_site_aniso_U_22
    _atom_site_aniso_U_33
    _atom_site_aniso_U_12
    _atom_site_aniso_U_13
    _atom_site_aniso_U_23
    In1 0.00974(8) 0.00875(8) 0.00997(8) 0.00064(6) 0.00040(5) 0.00051(6)
    Cl1 0.0161(3) 0.0161(3) 0.0129(3) 0.0011(2) 0.0044(2) -0.0003(2)
    Cl2 0.0119(2) 0.0182(3) 0.0186(3) 0.0012(2) -0.0019(2) 0.0003(2)
    Cl3 0.0203(3) 0.0100(2) 0.0166(3) -0.0002(2) 0.0043(2) -0.0008(2)
    O1 0.0205(9) 0.0188(9) 0.0152(9) 0.0059(7) 0.0071(7) 0.0035(7)
    N1 0.0118(9) 0.0110(9) 0.0136(10) -0.0003(7) 0.0015(8) 0.0011(7)
    N2 0.0111(9) 0.0103(8) 0.0102(9) -0.0003(7) 0.0017(7) 0.0009(7)
    C1 0.0161(11) 0.0140(11) 0.0152(12) -0.0024(9) 0.0038(9) -0.0015(9)
    C2 0.0211(12) 0.0132(11) 0.0154(11) -0.0040(9) 0.0080(10) -0.0008(9)
    C3 0.0250(13) 0.0181(12) 0.0230(14) -0.0078(10) 0.0062(11) -0.0056(10)
    C4 0.0246(13) 0.0096(10) 0.0204(13) -0.0005(9) 0.0112(10) 0.0004(9)
    C5 0.0177(11) 0.0128(10) 0.0181(12) 0.0048(9) 0.0059(10) 0.0038(9)
    C6 0.0125(11) 0.0128(10) 0.0116(11) 0.0017(8) 0.0035(9) 0.0016(8)
    C7 0.0124(10) 0.0124(10) 0.0106(10) 0.0012(8) 0.0037(8) 0.0019(8)
    C8 0.0147(11) 0.0136(11) 0.0166(12) 0.0030(9) 0.0025(9) 0.0033(9)
    C9 0.0119(10) 0.0189(11) 0.0127(11) 0.0020(9) 0.0006(9) 0.0022(9)
    C10 0.0131(10) 0.0164(11) 0.0111(10) -0.0009(9) 0.0033(8) -0.0015(9)
    C11 0.0124(11) 0.0211(12) 0.0149(12) -0.0022(9) -0.0004(9) 0.0005(10)
    C12 0.0139(11) 0.0150(10) 0.0117(11) 0.0010(8) 0.0030(9) 0.0023(9)
    C13 0.0183(12) 0.0173(11) 0.0227(13) 0.0012(9) 0.0098(10) -0.0030(10)
_geom_special_details
;
All e.s.d.'s (except the e.s.d. in the dihedral angle between two l.s.
planes) are estimated using the full covariance matrix. The cell
e.s.d.'s are taken into account individually in the estimation of
e.s.d.'s in distances, angles and torsion angles; correlations between
e.s.d.'s in cell parameters are only used when they are defined by
crystal symmetry. An approximate (isotropic) treatment of cell e.s.d.'s
is used for estimating e.s.d.'s involving l.s. planes.
;
loop_
    _geom_bond_atom_site_label_1
    _geom_bond_atom_site_label_2
    _geom_bond_site_symmetry_2
    _geom_bond_distance
    _geom_bond_publ_flag
    In1 Cl1 . 2.5015(6) yes
    In1 Cl2 . 2.4262(6) yes
    In1 Cl3 . 2.4080(6) yes
    In1 O1 . 2.2991(19) yes
    In1 N1 . 2.279(2) yes
    In1 N2 . 2.284(2) yes
    O1 H1B . 0.83(5) ?
    C1 N1 . 1.345(3) ?
    C1 C2 . 1.393(3) ?
    C1 H1 . 0.9300 ?
    C2 C4 . 1.387(4) ?
    C2 C3 . 1.504(4) ?
    C3 H3A . 0.9600 ?
    C3 H3B . 0.9600 ?
    C3 H3C . 0.9600 ?
    C4 C5 . 1.389(4) ?
    C4 H4 . 0.9300 ?
    C5 C6 . 1.399(3) ?
    C5 H5 . 0.9300 ?
    C6 N1 . 1.347(3) ?
    C6 C7 . 1.479(3) ?
    C7 N2 . 1.355(3) ?
    C7 C8 . 1.387(3) ?
    C8 C9 . 1.391(4) ?
    C8 H8 . 0.9300 ?
    C9 C10 . 1.394(4) ?
    C9 H9 . 0.9300 ?
    C10 C12 . 1.397(3) ?
    C10 C11 . 1.501(3) ?
    C11 H11A . 0.9600 ?
    C11 H11B . 0.9600 ?
    C11 H11C . 0.9600 ?
    C12 N2 . 1.343(3) ?
    C12 H12 . 0.9300 ?
    C13 O1 . 1.447(3) ?
    C13 H13A . 0.9600 ?
    C13 H13B . 0.9600 ?
    C13 H13C . 0.9600 ?
loop_
    _geom_angle_atom_site_label_1
    _geom_angle_atom_site_label_2
    _geom_angle_atom_site_label_3
    _geom_angle_site_symmetry_1
    _geom_angle_site_symmetry_3
    _geom_angle
    _geom_angle_publ_flag
    Cl2 In1 Cl1 . . 96.05(2) yes
    Cl3 In1 Cl1 . . 100.89(2) yes
    Cl3 In1 Cl2 . . 99.22(2) yes
    O1 In1 Cl1 . . 169.20(5) yes
    O1 In1 Cl2 . . 88.30(5) yes
    O1 In1 Cl3 . . 88.11(5) yes
    N1 In1 Cl1 . . 89.35(5) yes
    N1 In1 Cl2 . . 93.30(5) yes
    N1 In1 Cl3 . . 162.82(6) yes
    N1 In1 O1 . . 80.51(7) yes
    N1 In1 N2 . . 72.73(7) yes
    N2 In1 Cl1 . . 87.68(5) yes
    N2 In1 Cl2 . . 165.54(5) yes
    N2 In1 Cl3 . . 93.76(5) yes
    N2 In1 O1 . . 85.77(7) yes
    In1 O1 H1B . . 125(3) ?
    C13 O1 In1 . . 124.22(16) ?
    C13 O1 H1B . . 104(3) ?
    C1 N1 In1 . . 123.41(17) ?
    C1 N1 C6 . . 119.6(2) ?
    C6 N1 In1 . . 116.52(16) ?
    C7 N2 In1 . . 116.51(16) ?
    C12 N2 In1 . . 123.91(16) ?
    C12 N2 C7 . . 119.6(2) ?
    N1 C1 C2 . . 123.3(3) ?
    N1 C1 H1 . . 118.4 ?
    C2 C1 H1 . . 118.4 ?
    C4 C2 C1 . . 116.9(2) ?
    C4 C2 C3 . . 122.3(2) ?
    C1 C2 C3 . . 120.8(3) ?
    C2 C3 H3A . . 109.5 ?
    C2 C3 H3B . . 109.5 ?
    H3A C3 H3B . . 109.5 ?
    C2 C3 H3C . . 109.5 ?
    H3A C3 H3C . . 109.5 ?
    H3B C3 H3C . . 109.5 ?
    C2 C4 C5 . . 120.4(2) ?
    C2 C4 H4 . . 119.8 ?
    C5 C4 H4 . . 119.8 ?
    C4 C5 C6 . . 119.2(2) ?
    C4 C5 H5 . . 120.4 ?
    C6 C5 H5 . . 120.4 ?
    N1 C6 C5 . . 120.5(2) ?
    N1 C6 C7 . . 117.2(2) ?
    C5 C6 C7 . . 122.3(2) ?
    N2 C7 C8 . . 120.6(2) ?
    N2 C7 C6 . . 116.6(2) ?
    C8 C7 C6 . . 122.8(2) ?
    C7 C8 C9 . . 119.4(2) ?
    C7 C8 H8 . . 120.3 ?
    C9 C8 H8 . . 120.3 ?
    C8 C9 C10 . . 120.2(2) ?
    C8 C9 H9 . . 119.9 ?
    C10 C9 H9 . . 119.9 ?
    C9 C10 C12 . . 116.8(2) ?
    C9 C10 C11 . . 121.8(2) ?
    C12 C10 C11 . . 121.4(2) ?
    C10 C11 H11A . . 109.5 ?
    C10 C11 H11B . . 109.5 ?
    H11A C11 H11B . . 109.5 ?
    C10 C11 H11C . . 109.5 ?
    H11A C11 H11C . . 109.5 ?
    H11B C11 H11C . . 109.5 ?
    N2 C12 C10 . . 123.1(2) ?
    N2 C12 H12 . . 118.5 ?
    C10 C12 H12 . . 118.5 ?
    O1 C13 H13A . . 109.5 ?
    O1 C13 H13B . . 109.5 ?
    H13A C13 H13B . . 109.5 ?
    O1 C13 H13C . . 109.5 ?
    H13A C13 H13C . . 109.5 ?
    H13B C13 H13C . . 109.5 ?
loop_
    _geom_torsion_atom_site_label_1
    _geom_torsion_atom_site_label_2
    _geom_torsion_atom_site_label_3
    _geom_torsion_atom_site_label_4
    _geom_torsion_site_symmetry_1
    _geom_torsion_site_symmetry_2
    _geom_torsion_site_symmetry_3
    _geom_torsion_site_symmetry_4
    _geom_torsion
    _geom_torsion_publ_flag
    N1 In1 O1 C13 . . . . -152.9(2) ?
    N2 In1 O1 C13 . . . . 133.9(2) ?
    Cl3 In1 O1 C13 . . . . 40.01(19) ?
    Cl2 In1 O1 C13 . . . . -59.27(19) ?
    Cl1 In1 O1 C13 . . . . -173.3(2) ?
    N2 In1 N1 C1 . . . . -175.9(2) ?
    O1 In1 N1 C1 . . . . 95.6(2) ?
    Cl3 In1 N1 C1 . . . . 144.79(17) ?
    Cl2 In1 N1 C1 . . . . 7.9(2) ?
    Cl1 In1 N1 C1 . . . . -88.11(19) ?
    N2 In1 N1 C6 . . . . -3.99(17) ?
    O1 In1 N1 C6 . . . . -92.48(18) ?
    Cl3 In1 N1 C6 . . . . -43.3(3) ?
    Cl2 In1 N1 C6 . . . . 179.80(17) ?
    Cl1 In1 N1 C6 . . . . 83.78(17) ?
    N1 In1 N2 C12 . . . . 178.2(2) ?
    O1 In1 N2 C12 . . . . -100.4(2) ?
    Cl3 In1 N2 C12 . . . . -12.60(19) ?
    Cl2 In1 N2 C12 . . . . -166.46(16) ?
    Cl1 In1 N2 C12 . . . . 88.17(19) ?
    N1 In1 N2 C7 . . . . -0.55(16) ?
    O1 In1 N2 C7 . . . . 80.81(17) ?
    Cl3 In1 N2 C7 . . . . 168.64(17) ?
    Cl2 In1 N2 C7 . . . . 14.8(3) ?
    Cl1 In1 N2 C7 . . . . -90.59(17) ?
    C2 C1 N1 C6 . . . . -0.5(4) ?
    C2 C1 N1 In1 . . . . 171.1(2) ?
    N1 C1 C2 C4 . . . . -1.7(4) ?
    N1 C1 C2 C3 . . . . 178.8(2) ?
    C1 C2 C4 C5 . . . . 2.5(4) ?
    C3 C2 C4 C5 . . . . -178.0(2) ?
    C2 C4 C5 C6 . . . . -1.2(4) ?
    C4 C5 C6 N1 . . . . -1.2(4) ?
    C4 C5 C6 C7 . . . . -179.1(2) ?
    C5 C6 N1 C1 . . . . 2.0(4) ?
    C7 C6 N1 C1 . . . . -180.0(2) ?
    C5 C6 N1 In1 . . . . -170.21(19) ?
    C7 C6 N1 In1 . . . . 7.8(3) ?
    N1 C6 C7 N2 . . . . -8.3(3) ?
    C5 C6 C7 N2 . . . . 169.6(2) ?
    N1 C6 C7 C8 . . . . 173.2(2) ?
    C5 C6 C7 C8 . . . . -8.9(4) ?
    C8 C7 N2 C12 . . . . 4.4(4) ?
    C6 C7 N2 C12 . . . . -174.2(2) ?
    C8 C7 N2 In1 . . . . -176.82(18) ?
    C6 C7 N2 In1 . . . . 4.6(3) ?
    N2 C7 C8 C9 . . . . -4.3(4) ?
    C6 C7 C8 C9 . . . . 174.2(2) ?
    C7 C8 C9 C10 . . . . -0.2(4) ?
    C8 C9 C10 C12 . . . . 4.4(4) ?
    C8 C9 C10 C11 . . . . -174.9(2) ?
    C9 C10 C12 N2 . . . . -4.5(4) ?
    C11 C10 C12 N2 . . . . 174.9(2) ?
    C10 C12 N2 C7 . . . . 0.1(4) ?
    C10 C12 N2 In1 . . . . -178.61(18) ?
loop_
    _geom_hbond_atom_site_label_D
    _geom_hbond_atom_site_label_H
    _geom_hbond_atom_site_label_A
    _geom_hbond_site_symmetry_A
    _geom_hbond_distance_DH
    _geom_hbond_distance_HA
    _geom_hbond_distance_DA
    _geom_hbond_angle_DHA
    _geom_hbond_publ_flag
    O1 H1B Cl1 4_555 0.83(5) 2.29(5) 3.115(2) 174(4) yes
data_global
_journal_date_recd_electronic     2008-09-26
_journal_date_accepted     2008-09-26
_journal_name_full     'Acta Crystallographica, Section E'
_journal_year     2008
_journal_volume     64
_journal_issue     11
_journal_page_first     m1353
_journal_page_last     m1354
_journal_paper_category     QM
_journal_coeditor_code     HK2541
_publ_contact_author
;
  'Amani, Vahid'
   Islamic Azad University
   Shahr-e-Rey Branch
   Tehran
   Iran
;
_publ_contact_author_email     'v_amani2002@yahoo.com'
_publ_contact_author_fax     '0098 021 55277888'
_publ_contact_author_phone     '0098 021 55277850'
_publ_section_title
;\
Trichlorido(5,5'-dimethyl-2,2'-bipyridine-\k^2^<i>N</i>,<i>N</i>')(methanol-\
\k<i>O</i>)indium(III)
;
loop_
    _publ_author_name
    _publ_author_address
    'Kalateh, Khadijeh'
;      Islamic Azad University,
       Shahr-e-Rey Branch,
       Tehran
       Iran
;
    'Ahmadi, Roya'
;      Islamic Azad University,
       Shahr-e-Rey Branch,
       Tehran
       Iran
;
    'Ebadi, Amin'
;      Department of Chemistry,
       Islamic Azad University,
       Kazeroon Branch,
       Kazeroon
       Fars
       Iran
;
    'Amani, Vahid'
;      Islamic Azad University,
       Shahr-e-Rey Branch,
       Tehran
       Iran
;
    'Khavasi, Hamid Reza'
;      Department of Chemistry,
       Shahid Beheshti University,
       Tehran 1983963113
       Iran
;
