# Supplementary material for: Trichlorido(5,5′-dimethyl-2,2′-bipyridine-κ2 N,N′)(methanol-κO)indium(III)
Source: Acta Crystallogr Sect E Struct Rep Online. 2008 Oct 4;64(Pt 11):m1353–4. doi: 10.1107/S160053680803119X (PMC2959790; doi:10.1107/S160053680803119X)
Supplement: Supplementary file 2 [file e-64-m1353-Isup2.hkl]

#
# h,k,l, Fc-squared, Fo-squared, sigma(Fo-squared) and status flag
#
data_I
_shelx_title ' IN+5,5-DIMME-BIPY-2'
_shelx_refln_list_code          4
_shelx_F_calc_maximum      253.99
_exptl_crystal_F_000      1408.00
_reflns_d_resolution_high  0.7276
 
loop_
 _symmetry_equiv_pos_as_xyz
 'x, y, z'
 '-x, y+1/2, -z+1/2'
 '-x, -y, -z'
 'x, -y-1/2, z-1/2'
 
_cell_length_a    10.9080
_cell_length_b    11.2087
_cell_length_c    13.3584
_cell_angle_alpha  90.000
_cell_angle_beta  107.211
_cell_angle_gamma  90.000
 
_shelx_F_squared_multiplier     1.000
 
loop_
 _refln_index_h
 _refln_index_k
 _refln_index_l
 _refln_F_squared_calc
 _refln_F_squared_meas
 _refln_F_squared_sigma
 _refln_observed_status
   1   0   0    11311.54    11523.75    237.24 o
   3   0   0    18888.63    18640.35    115.36 o
   4   0   0    12505.15    11948.27    122.02 o
   5   0   0    12440.71    11841.89    305.84 o
   6   0   0     6463.50     6142.64    228.49 o
   7   0   0     4987.41     4752.81     74.42 o
   8   0   0       78.62      103.75     36.32 o
   9   0   0    20280.81    20507.38    653.43 o
  10   0   0     1356.97     1267.84     37.43 o
  11   0   0     4106.66     4130.11    215.91 o
  12   0   0     5448.71     5526.12    134.70 o
  13   0   0     2326.19     2458.83    112.07 o
  14   0   0      936.83      920.48     53.97 o
   1   1   0    31729.53    33195.96    394.60 o
   2   1   0      295.16      380.57     65.59 o
   3   1   0     4371.96     4133.74     62.17 o
   4   1   0     5143.63     4975.44     59.74 o
   5   1   0    12044.48    12093.10    147.04 o
   6   1   0      281.14      278.78     28.09 o
   7   1   0     2668.11     2628.94     33.62 o
   8   1   0     7562.21     7408.09    122.26 o
   9   1   0     4972.83     4795.25    133.50 o
  10   1   0    14901.89    14682.21    289.16 o
  11   1   0      198.50      221.87     24.32 o
  12   1   0     3622.72     3653.99     84.67 o
  13   1   0     2025.02     2067.91     39.55 o
  14   1   0     4239.23     4251.37    147.80 o
   0   2   0    26634.54    28275.98    149.69 o
   1   2   0      310.34      302.06     47.94 o
   2   2   0      382.53      312.30     61.99 o
   3   2   0     3987.20     3990.70     59.18 o
   4   2   0     4259.01     4223.68     49.44 o
   5   2   0     2846.12     3196.16     41.94 o
   6   2   0     2103.40     1935.77     37.40 o
   7   2   0        4.84       34.55     28.09 o
   8   2   0     1831.34     1761.01     35.08 o
   9   2   0     5380.37     5359.93    109.58 o
  10   2   0     1922.47     2051.95     36.47 o
  11   2   0     3082.98     3033.28     82.88 o
  12   2   0      603.79      602.63     29.95 o
  13   2   0     1293.51     1243.78     30.81 o
  14   2   0      261.10      301.99     32.13 o
   1   3   0    13456.21    14027.06    112.67 o
   2   3   0     4779.54     4921.61     74.12 o
   3   3   0      152.78      133.87     41.55 o
   4   3   0        6.07       39.75     28.97 o
   5   3   0     1431.36     1359.54     35.16 o
   6   3   0      230.50      206.62     25.49 o
   7   3   0       95.90       99.26     33.40 o
   8   3   0       92.07      156.52     32.44 o
   9   3   0        5.05        9.93     29.96 o
  10   3   0      735.67      784.05     26.97 o
  11   3   0      194.93      222.24     29.48 o
  12   3   0        2.61       43.75     28.23 o
  13   3   0      510.83      509.88     32.19 o
   0   4   0     4519.43     4644.05     86.61 o
   1   4   0      545.15      518.89     29.65 o
   2   4   0        1.85       23.90     28.81 o
   3   4   0        2.24       -3.89     24.99 o
   4   4   0      296.30      328.00     27.09 o
   5   4   0      380.25      400.59     26.49 o
   6   4   0     1436.05     1477.98     42.89 o
   7   4   0      176.94      213.38     32.44 o
   8   4   0       70.06      111.32     31.43 o
   9   4   0       84.68       67.09     27.81 o
  10   4   0        0.30      140.07     32.51 o
  11   4   0       10.95       24.32     80.50 o
  12   4   0       97.83      147.85     31.93 o
  13   4   0      604.98      601.60     34.57 o
   1   5   0    12682.68    12551.57    196.91 o
   2   5   0      172.54      165.85     30.45 o
   3   5   0    12490.58    12975.30    218.46 o
   4   5   0     6796.09     6980.52    102.06 o
   5   5   0     6201.54     6178.02    121.03 o
   6   5   0     3404.15     3335.36     59.99 o
   7   5   0      207.85      178.41     27.82 o
   8   5   0     5921.66     5942.68    208.30 o
   9   5   0       25.93       27.60     22.85 o
  10   5   0     1778.31     1809.74     50.04 o
  11   5   0      230.76      221.03     26.44 o
  12   5   0      721.94      788.66     77.22 o
  13   5   0     1367.98     1308.49     90.09 o
   0   6   0    25398.04    25250.40    618.48 o
   1   6   0        9.72      -23.40     27.11 o
   2   6   0     7782.04     7858.18    132.16 o
   3   6   0     7562.42     7870.14    126.28 o
   4   6   0     9685.75     9514.65     86.99 o
   5   6   0     9997.78     9835.97     70.74 o
   6   6   0     2869.12     2970.11     43.56 o
   7   6   0     3695.91     3592.20     61.61 o
   8   6   0        4.13      -30.81     66.55 o
   9   6   0     8158.41     8371.29    102.02 o
  10   6   0      355.14      337.31     37.42 o
  11   6   0     2028.13     2041.53     35.70 o
  12   6   0      212.64      261.53     59.53 o
  13   6   0     2218.98     2188.53     34.35 o
   1   7   0    11449.48    11860.97    188.27 o
   2   7   0        7.01       28.13     23.69 o
   3   7   0     4336.16     4710.13     72.53 o
   4   7   0     1102.62     1086.97     26.50 o
   5   7   0     6998.74     6949.97     81.06 o
   6   7   0      260.12      287.97     30.50 o
   7   7   0     1220.12     1177.03     30.46 o
   8   7   0     4757.16     5047.24    147.57 o
   9   7   0     1627.66     1697.30     76.11 o
  10   7   0     7184.96     7285.59    141.72 o
  11   7   0      115.60      114.98     26.47 o
  12   7   0     2896.52     2903.96     49.13 o
   0   8   0    27088.88    28109.11    998.45 o
   1   8   0        2.45       38.02     24.01 o
   2   8   0     8296.83     8177.12    143.89 o
   3   8   0     2791.39     2809.90     28.05 o
   4   8   0     4460.75     4388.59    115.04 o
   5   8   0      494.40      559.72     25.94 o
   6   8   0     2607.32     2472.82     31.67 o
   7   8   0      599.00      570.07     23.98 o
   8   8   0       99.37      168.34     33.03 o
   9   8   0     8074.73     8141.29    535.44 o
  10   8   0       82.43      109.11     22.53 o
  11   8   0     2100.36     2135.26    212.95 o
  12   8   0      925.71      905.16     47.27 o
   1   9   0    13696.79    13696.70    245.24 o
   2   9   0     3117.18     3257.09     64.05 o
   3   9   0      208.68      264.18     25.36 o
   4   9   0     5374.78     5398.77     86.13 o
   5   9   0     2133.17     2051.03     30.41 o
   6   9   0      782.34      814.23     30.10 o
   7   9   0      652.65      616.17     23.51 o
   8   9   0     4490.21     4470.18     35.80 o
   9   9   0       48.11      181.14     31.74 o
  10   9   0     2943.84     2889.20     30.02 o
  11   9   0      127.24      172.90     68.54 o
   0  10   0     1821.16     1864.99     28.32 o
   1  10   0       45.67       72.48     33.88 o
   2  10   0      924.36      975.50     78.97 o
   3  10   0      824.12      771.34     40.16 o
   4  10   0        1.59      -10.80     20.20 o
   5  10   0       15.83      -23.27     51.67 o
   6  10   0      193.79      204.88     26.01 o
   7  10   0       62.08       65.66     27.48 o
   8  10   0      725.85      834.84    125.85 o
   9  10   0      701.74      734.67     32.87 o
  10  10   0      201.63      183.08     22.96 o
   1  11   0       19.97      -10.67     40.46 o
   2  11   0      236.32      181.71     20.86 o
   3  11   0     1126.24     1145.44     24.70 o
   4  11   0      847.00      884.73     38.40 o
   5  11   0      255.24      312.27     58.71 o
   6  11   0     1773.85     1724.93     40.35 o
   7  11   0      135.11      169.40     32.69 o
   8  11   0      998.91     1030.22     46.98 o
   9  11   0      307.38      332.02     49.94 o
   0  12   0       31.53       41.05     51.79 o
   1  12   0      701.93      709.02     39.23 o
   2  12   0      197.89      212.61     17.74 o
   3  12   0      212.36      213.68     33.19 o
   4  12   0     2529.37     2472.87     77.41 o
   5  12   0      568.60      568.21     27.63 o
   6  12   0      891.20      818.25     31.27 o
   7  12   0       91.78       57.16     22.83 o
   8  12   0      106.55      185.63     37.71 o
   1  13   0     2225.16     2203.38     25.62 o
   2  13   0        7.24       26.10     28.37 o
   3  13   0     1431.63     1403.58     30.98 o
   4  13   0     1216.01     1290.64     39.13 o
   5  13   0     4029.32     4020.52     89.91 o
   6  13   0     1685.31     1740.05     52.83 o
   7  13   0      446.72      465.28     29.66 o
   0  14   0     6605.49     6617.22    215.65 o
   1  14   0      219.10      178.59     49.42 o
   2  14   0     5118.18     5053.61     90.20 o
   3  14   0     1948.98     2034.56     60.45 o
   4  14   0     4171.92     3978.00    163.14 o
   5  14   0     4707.10     4486.58     74.44 o
   1  15   0     4524.67     4299.84     94.54 o
   2  15   0      205.87      293.36     34.76 o
   3  15   0     3206.34     3061.46    288.54 o
 -14   1   1      461.10      475.02     52.73 o
 -13   1   1        9.61       32.68     25.99 o
 -12   1   1      615.73      698.11     61.96 o
 -11   1   1     1207.20     1240.25     26.42 o
 -10   1   1      178.95      217.45     33.57 o
  -9   1   1     2326.45     2333.38     33.72 o
  -8   1   1        2.56       10.37     23.54 o
  -7   1   1     2655.70     2576.04     33.92 o
  -6   1   1     2228.06     2075.07     29.49 o
  -5   1   1    11976.61    11718.60     79.04 o
  -4   1   1     6018.41     5735.80     43.46 o
  -3   1   1     5562.11     5186.02     55.29 o
  -2   1   1     1299.00     1296.37     47.61 o
  -1   1   1       63.66       65.86     61.81 o
   0   1   1     4292.82     4822.79    168.09 o
   1   1   1      212.02      253.01     74.07 o
   2   1   1    11958.09    11940.62    104.89 o
   3   1   1     7291.08     7591.77    112.26 o
   4   1   1     3467.41     3552.41     43.40 o
   5   1   1     4439.39     4684.35     85.62 o
   6   1   1       25.79       51.54     26.90 o
   7   1   1     3764.59     3627.58     63.99 o
   8   1   1        0.42       25.68     27.47 o
   9   1   1      997.59      973.55     28.28 o
  10   1   1       82.05       93.51     25.69 o
  11   1   1      235.16      231.95     28.86 o
  12   1   1     1275.91     1288.09     31.71 o
  13   1   1      424.84      388.22     29.68 o
 -14   2   1     2207.94     2248.58     76.15 o
 -13   2   1      291.10      330.38     29.81 o
 -12   2   1     1226.87     1248.17     29.21 o
 -11   2   1        0.03       34.69     28.11 o
 -10   2   1     4896.34     5016.03    120.97 o
  -9   2   1      964.93      885.56     31.19 o
  -8   2   1     5454.66     5543.70     42.55 o
  -7   2   1     3562.04     3466.28     45.85 o
  -6   2   1     1077.40     1011.02     33.67 o
  -5   2   1     6596.74     6187.67     52.11 o
  -4   2   1     4153.73     4053.63     62.20 o
  -3   2   1      356.11      358.60     47.69 o
  -2   2   1     2834.15     2981.81     89.00 o
  -1   2   1    22216.38    22558.57    685.33 o
   0   2   1      542.55      627.25     53.19 o
   1   2   1    28780.45    29888.08    491.45 o
   2   2   1     1025.35      982.91     56.73 o
   3   2   1    12147.18    12165.91     72.31 o
   4   2   1     8073.02     8307.91     59.19 o
   5   2   1     6243.35     6067.98     45.91 o
   6   2   1      104.18      104.74     33.07 o
   7   2   1      275.60      341.26     33.03 o
   8   2   1     1468.98     1378.32     50.59 o
   9   2   1     5360.34     5138.55     58.22 o
  10   2   1     3162.91     3235.94     57.98 o
  11   2   1        0.48       13.67     27.09 o
  12   2   1     2779.34     2843.49     65.23 o
  13   2   1      815.95      798.64     36.11 o
 -14   3   1      385.32      399.35     66.94 o
 -13   3   1     2604.10     2585.13     68.55 o
 -12   3   1      441.56      457.95     33.01 o
 -11   3   1     7001.82     6928.94    199.68 o
 -10   3   1     1069.81     1033.82     26.97 o
  -9   3   1    13167.76    13117.66    197.33 o
  -8   3   1      510.75      540.65     30.79 o
  -7   3   1      885.83      835.93     39.37 o
  -6   3   1    11736.67    11212.23     47.40 o
  -5   3   1       43.92        3.85     31.46 o
  -4   3   1     1721.77     1614.63     43.27 o
  -3   3   1        8.88       29.07     29.43 o
  -2   3   1     2539.05     2553.32     64.94 o
  -1   3   1      277.46      285.48     38.68 o
   0   3   1    34071.23    34477.33    396.46 o
   1   3   1      341.07      407.03     38.41 o
   2   3   1    16522.50    16952.84    235.78 o
   3   3   1     4444.95     4199.31     46.72 o
   4   3   1    16310.21    16223.05    274.17 o
   5   3   1       38.94       -9.98     30.52 o
   6   3   1     4814.45     4873.89    106.74 o
   7   3   1     4212.28     4167.44     96.40 o
   8   3   1     1907.91     1899.47     32.97 o
   9   3   1     5775.43     6074.69    189.68 o
  10   3   1     2761.31     2877.16     57.61 o
  11   3   1     3684.08     3691.02    129.66 o
  12   3   1     1020.80     1007.29     29.29 o
  13   3   1     7521.70     7768.38    281.88 o
 -13   4   1     2271.79     2268.44     33.74 o
 -12   4   1      913.35      917.01     23.95 o
 -11   4   1      476.11      502.89     23.89 o
 -10   4   1    14628.41    14807.25    214.70 o
  -9   4   1      209.09      171.28     20.49 o
  -8   4   1    14175.32    14105.42    302.78 o
  -7   4   1     3661.70     3637.74     97.29 o
  -6   4   1     6768.97     6603.44    114.96 o
  -5   4   1    10488.07    10172.04    200.01 o
  -4   4   1    12746.41    12223.64    388.31 o
  -3   4   1     5858.96     6178.98    119.45 o
  -2   4   1      708.71      747.96     38.59 o
  -1   4   1    64511.26    65024.01    196.18 o
   0   4   1     5893.26     6051.86     50.82 o
   1   4   1    44057.91    45146.56    670.63 o
   2   4   1     6326.23     6456.33     77.62 o
   3   4   1    16222.52    15390.99    243.10 o
   4   4   1    19226.45    19742.62    147.51 o
   5   4   1     9165.16     9507.02    160.71 o
   6   4   1     2180.14     2311.01    104.49 o
   7   4   1        2.89      110.11     44.48 o
   8   4   1     7159.36     7215.73    191.56 o
   9   4   1     2030.62     2035.70     37.27 o
  10   4   1     8366.21     8106.88    396.61 o
  11   4   1      606.53      563.01     33.26 o
  12   4   1     4452.91     4512.71    210.55 o
  13   4   1     1479.90     1360.41     32.50 o
 -13   5   1      665.84      647.90     25.17 o
 -12   5   1     1745.86     1625.25     35.56 o
 -11   5   1     3463.75     3353.40     34.48 o
 -10   5   1      244.85      199.90     25.15 o
  -9   5   1    16222.14    16089.16    311.52 o
  -8   5   1        8.71       22.90     25.35 o
  -7   5   1     5720.52     5811.51    160.69 o
  -6   5   1     7416.72     7186.20    137.79 o
  -5   5   1     2398.77     2330.73     84.14 o
  -4   5   1     2412.50     2462.82     37.63 o
  -3   5   1      881.21      993.98     27.90 o
  -2   5   1    12892.23    13143.32    253.83 o
  -1   5   1     1780.80     1822.66     36.65 o
   0   5   1    57480.31    61488.85    173.48 o
   1   5   1      682.55      885.22     27.42 o
   2   5   1    21936.28    23056.99    332.71 o
   3   5   1    22917.09    23046.61    474.37 o
   4   5   1    15288.29    15640.73    164.76 o
   5   5   1     5318.61     5335.00    137.86 o
   6   5   1      258.56      297.58     30.41 o
   7   5   1     1332.72     1403.99     42.85 o
   8   5   1      281.87      339.70     27.30 o
   9   5   1     5306.00     5179.42     91.78 o
  10   5   1      218.61      221.96     32.87 o
  11   5   1     2180.46     2208.75    121.66 o
  12   5   1     1964.52     2108.11     71.88 o
  13   5   1     1857.75     1850.91     38.32 o
 -13   6   1      275.19      330.97     33.38 o
 -12   6   1      200.00      273.22     37.42 o
 -11   6   1       16.92       12.73     41.52 o
 -10   6   1     3919.10     3890.26    113.99 o
  -9   6   1     1012.84     1003.23     35.72 o
  -8   6   1     1533.38     1519.09     60.11 o
  -7   6   1     1621.08     1658.05     34.54 o
  -6   6   1        1.07       10.84     32.15 o
  -5   6   1     2088.04     2172.50     36.88 o
  -4   6   1      661.87      582.47     28.35 o
  -3   6   1     1275.39     1476.98     44.45 o
  -2   6   1      524.00      596.51     30.17 o
  -1   6   1     2625.05     2858.89     42.32 o
   0   6   1     1145.70     1196.60     42.61 o
   1   6   1     2612.97     2652.86     38.06 o
   2   6   1      492.00      425.87     23.38 o
   3   6   1     3313.99     3222.14     87.30 o
   4   6   1      640.27      708.37     27.65 o
   5   6   1     4563.05     4477.01     50.49 o
   6   6   1       37.18      190.75     36.73 o
   7   6   1     1019.53      984.12     49.09 o
   8   6   1      600.00      624.37    163.18 o
   9   6   1     2885.42     2872.73     33.92 o
  10   6   1     1383.89     1409.58     97.11 o
  11   6   1      256.22      318.59     32.69 o
  12   6   1     3356.85     3396.88     40.48 o
 -12   7   1        9.29       69.19     42.33 o
 -11   7   1       24.04       82.22     58.88 o
 -10   7   1        7.15       11.63     71.36 o
  -9   7   1      529.83      607.69     37.39 o
  -8   7   1      252.58      245.43     23.22 o
  -7   7   1      188.62      167.72     22.49 o
  -6   7   1     1474.70     1466.24     40.49 o
  -5   7   1        1.57       16.73     39.87 o
  -4   7   1        1.50      -12.88     30.43 o
  -3   7   1      167.61      216.92     22.83 o
  -2   7   1      631.24      610.50     28.04 o
  -1   7   1      328.36      382.88     27.24 o
   0   7   1      782.23      779.98     29.12 o
   1   7   1       41.67       13.34     21.73 o
   2   7   1      129.61      186.36     22.05 o
   3   7   1     1555.14     1501.91     29.43 o
   4   7   1       83.30       37.89     28.53 o
   5   7   1     1270.07     1291.69     35.74 o
   6   7   1     2157.60     2119.32     60.73 o
   7   7   1     2144.11     1928.80     39.40 o
   8   7   1      390.34      435.45     42.82 o
   9   7   1        0.41      -27.34     31.93 o
  10   7   1      412.76      431.17     32.97 o
  11   7   1      263.04      287.90     32.80 o
  12   7   1      102.96      129.25     34.85 o
 -12   8   1      679.58      645.87    128.19 o
 -11   8   1     1085.04     1144.82     29.41 o
 -10   8   1      192.41      274.03     76.18 o
  -9   8   1      250.27      287.77     26.15 o
  -8   8   1      762.23      659.50     23.95 o
  -7   8   1     2107.94     2009.07     74.35 o
  -6   8   1      105.04      146.78     42.11 o
  -5   8   1      316.53      325.94     25.96 o
  -4   8   1     2098.28     2065.12     45.53 o
  -3   8   1     2049.06     2206.01     41.47 o
  -2   8   1      764.44      716.01     28.39 o
  -1   8   1      481.19      462.06     27.98 o
   0   8   1        0.03      -19.38     26.61 o
   1   8   1      657.97      580.69     24.74 o
   2   8   1        4.71       28.91     23.19 o
   3   8   1      113.07      186.76     42.49 o
   4   8   1       35.35       45.51     25.53 o
   5   8   1     3680.30     3635.37     51.10 o
   6   8   1       79.43       91.01     24.55 o
   7   8   1      954.85      886.46     69.97 o
   8   8   1     1154.69     1130.53     28.63 o
   9   8   1       81.55       92.97     35.15 o
  10   8   1      448.28      401.02     27.43 o
  11   8   1      219.69      241.57     33.45 o
 -11   9   1      838.40      789.19     33.69 o
 -10   9   1      370.40      435.71     51.40 o
  -9   9   1     2584.03     2753.37     32.15 o
  -8   9   1      106.06      175.27     28.57 o
  -7   9   1     2875.70     2931.24     69.60 o
  -6   9   1      910.60      919.45     26.13 o
  -5   9   1     7338.83     7145.99    116.68 o
  -4   9   1     4726.51     4765.30    114.93 o
  -3   9   1     2340.62     2320.37     38.34 o
  -2   9   1     8092.38     8122.93    206.95 o
  -1   9   1       20.55       23.59     23.40 o
   0   9   1     5073.25     5375.77    104.63 o
   1   9   1      314.52      342.64     23.84 o
   2   9   1     7133.99     7016.18    129.58 o
   3   9   1     5224.94     5342.42    125.13 o
   4   9   1     6839.61     6867.13    225.57 o
   5   9   1     1933.83     1938.73     66.74 o
   6   9   1     2735.87     2699.52     63.18 o
   7   9   1     5642.88     5549.06    122.25 o
   8   9   1       22.69        0.13     33.62 o
   9   9   1     3655.93     3666.24    198.29 o
  10   9   1       34.24      150.37     32.04 o
  11   9   1     1179.43     1117.06     44.02 o
 -11  10   1       57.32       38.97     55.50 o
 -10  10   1     6064.94     6033.51    129.95 o
  -9  10   1      354.02      426.63     35.28 o
  -8  10   1     5794.14     5735.36    142.18 o
  -7  10   1      364.10      370.25     29.87 o
  -6  10   1     4996.37     4993.22     99.20 o
  -5  10   1     4906.87     4908.35     93.45 o
  -4  10   1     7439.34     7416.11    212.92 o
  -3  10   1    11189.27    10828.59    231.30 o
  -2  10   1      399.84      401.64     35.31 o
  -1  10   1    17519.91    17357.39    280.59 o
   0  10   1        5.85       12.80     26.29 o
   1  10   1    10231.88    10267.88    213.70 o
   2  10   1     1555.60     1575.21     84.67 o
   3  10   1     6932.85     7055.33    175.93 o
   4  10   1     4429.77     4601.36    130.83 o
   5  10   1     7444.28     7321.05    184.68 o
   6  10   1     2890.90     3018.09     58.53 o
   7  10   1      108.13      195.73     53.94 o
   8  10   1     6987.96     6988.41    112.85 o
   9  10   1        1.16       89.48     59.85 o
  10  10   1     1834.90     1853.86     35.68 o
 -10  11   1       36.08       73.46     67.92 o
  -9  11   1     5304.13     5361.17    274.76 o
  -8  11   1       80.78      195.77     52.93 o
  -7  11   1     1028.85     1041.55     75.99 o
  -6  11   1     3844.87     3898.69    153.75 o
  -5  11   1     2469.72     2405.33     24.77 o
  -4  11   1     1319.43     1413.43     39.73 o
  -3  11   1     1074.45     1030.33     33.20 o
  -2  11   1     4421.36     4394.67    117.68 o
  -1  11   1        0.46        2.24     20.12 o
   0  11   1     9044.61     8992.73    194.33 o
   1  11   1      622.55      604.65     35.62 o
   2  11   1     4276.62     4095.49    140.76 o
   3  11   1     1902.68     1843.60     32.30 o
   4  11   1     6201.25     6123.41    181.88 o
   5  11   1      604.74      674.99     46.51 o
   6  11   1     1784.12     1760.26     78.27 o
   7  11   1     2898.26     2904.93     66.69 o
   8  11   1      400.27      411.85     23.47 o
   9  11   1     4434.39     4406.29    190.13 o
  -9  12   1      133.06       47.04     31.02 o
  -8  12   1     1344.56     1308.99     25.35 o
  -7  12   1      846.47      870.13     22.88 o
  -6  12   1      410.66      453.58     26.61 o
  -5  12   1     2471.35     2462.03     78.14 o
  -4  12   1      966.67      988.17     27.41 o
  -3  12   1      415.16      399.45     19.22 o
  -2  12   1       71.98      123.46     22.60 o
  -1  12   1     2720.54     2725.05     61.14 o
   0  12   1      238.53      366.06     47.94 o
   1  12   1     3573.56     3544.43    147.01 o
   2  12   1      223.28      236.67     20.07 o
   3  12   1     2010.00     2094.71    102.75 o
   4  12   1      454.83      464.38     32.81 o
   5  12   1     1905.94     1822.97     65.83 o
   6  12   1       26.17       19.08     23.38 o
   7  12   1      836.89      867.32     30.78 o
   8  12   1     2819.13     2766.65     29.65 o
  -7  13   1      156.23      248.36     32.21 o
  -6  13   1      672.05      633.46     31.91 o
  -5  13   1     1017.54      960.44     60.22 o
  -4  13   1      115.91      241.69     84.96 o
  -3  13   1      298.84      274.56     20.86 o
  -2  13   1     1346.35     1364.11     42.64 o
  -1  13   1       43.43       98.27     43.85 o
   0  13   1     4370.35     4337.93    140.76 o
   1  13   1        1.35       29.69     36.88 o
   2  13   1     1490.52     1473.10     70.47 o
   3  13   1     1730.61     1886.21     72.59 o
   4  13   1     1401.22     1416.98     37.85 o
   5  13   1      567.28      631.04     66.68 o
   6  13   1      152.51      194.95     29.34 o
   7  13   1      259.84      286.57     50.55 o
  -6  14   1        7.51      -47.01     47.01 o
  -5  14   1       16.60       43.39     30.60 o
  -4  14   1        2.39       55.73     20.80 o
  -3  14   1      310.58      354.59     23.35 o
  -2  14   1      410.35      460.13     21.80 o
  -1  14   1       64.84      105.77     28.95 o
   0  14   1      182.93      239.03     23.21 o
   1  14   1      493.11      483.32     29.94 o
   2  14   1      385.17      394.63     21.37 o
   3  14   1      129.64      176.24     23.74 o
   4  14   1      418.82      456.78     36.15 o
   5  14   1       75.82      120.41     56.60 o
  -3  15   1     1298.87     1247.36     64.81 o
  -2  15   1     1915.38     1763.95     73.65 o
  -1  15   1        0.46       57.49     21.46 o
   0  15   1     1404.19     1334.19     34.79 o
   1  15   1      181.62      196.52     25.06 o
   2  15   1      687.09      632.87     22.54 o
 -14   0   2      567.92      544.06     50.39 o
 -13   0   2      788.97      815.68     34.71 o
 -12   0   2      676.42      691.75     41.10 o
 -11   0   2    11530.88    11412.94    228.33 o
 -10   0   2     1719.51     1666.19     38.44 o
  -9   0   2    19265.98    18759.95    172.35 o
  -8   0   2      232.47      226.80     37.55 o
  -7   0   2    20598.11    18917.56    223.10 o
  -6   0   2    21584.76    20707.48    146.99 o
  -5   0   2    24069.49    22325.87    325.74 o
  -4   0   2     8877.33     8266.12     64.24 o
  -3   0   2      151.98      130.17     65.56 o
  -2   0   2    41918.39    39582.48    150.53 o
  -1   0   2     1085.86     1158.14    108.66 o
   1   0   2        0.83       26.27     75.30 o
   3   0   2    30148.46    30471.75    454.42 o
   5   0   2    13890.27    14056.29    583.56 o
   6   0   2       13.96       88.70     41.62 o
   7   0   2    14749.50    14432.11    529.07 o
   8   0   2      125.94      127.12     36.37 o
   9   0   2     7267.63     6993.29    328.11 o
  10   0   2      172.84      214.30     33.47 o
  11   0   2     2758.24     2777.83    188.44 o
  12   0   2      179.39      163.90     40.27 o
  13   0   2     8626.22     8633.95    496.33 o
 -14   1   2     1876.45     1849.93     53.50 o
 -13   1   2      442.65      449.42     28.94 o
 -12   1   2      828.10      861.25     27.77 o
 -11   1   2        6.23       47.12     23.01 o
 -10   1   2    13033.87    12640.48    185.92 o
  -9   1   2     1015.73      928.41     25.45 o
  -8   1   2    12027.96    11493.90    143.04 o
  -7   1   2     4174.16     4007.84     33.59 o
  -6   1   2    13363.59    13098.41     55.76 o
  -5   1   2    18946.22    17557.41     62.41 o
  -4   1   2     1675.22     1478.93     33.40 o
  -3   1   2      996.03      841.36     41.17 o
  -2   1   2     5215.24     5018.35     77.13 o
  -1   1   2    47424.16    43090.73    158.78 o
   0   1   2       88.74       47.06     41.66 o
   1   1   2    19345.87    20063.33    588.05 o
   2   1   2     3209.55     3409.13     61.76 o
   4   1   2    11863.06    12152.35    239.56 o
   5   1   2     7718.34     7388.81    125.07 o
   6   1   2     6445.43     6631.89    144.40 o
   7   1   2      376.10      399.84     28.31 o
   8   1   2     8421.05     8340.74    183.80 o
   9   1   2     2961.43     2912.45     69.73 o
  10   1   2     1297.76     1292.87     29.95 o
  11   1   2      106.05      105.72     25.80 o
  12   1   2     5625.57     5618.06    211.59 o
  13   1   2      458.82      462.76     33.05 o
 -14   2   2       59.15       80.55     28.88 o
 -13   2   2      572.31      556.21     28.15 o
 -12   2   2      225.37      278.75     26.57 o
 -11   2   2     2360.10     2378.23     32.82 o
 -10   2   2      622.18      697.63     46.05 o
  -9   2   2     2372.55     2213.19     58.51 o
  -8   2   2      286.30      318.72     28.22 o
  -7   2   2     3900.94     3996.61     39.50 o
  -6   2   2    10082.70     9778.12     48.85 o
  -5   2   2     1220.51     1192.08     36.26 o
  -4   2   2        4.98       18.53     40.86 o
  -3   2   2     6544.57     6575.16     69.20 o
  -2   2   2      649.88      785.05     43.49 o
  -1   2   2      961.17     1046.48     45.22 o
   0   2   2       34.25      129.99     47.80 o
   1   2   2     6854.59     7294.47    213.05 o
   2   2   2     6536.79     6737.44    187.94 o
   3   2   2     3564.94     3865.22     70.81 o
   4   2   2    19920.16    20676.52    383.74 o
   5   2   2     1350.71     1374.03     40.32 o
   6   2   2     1106.20     1117.26     44.23 o
   7   2   2      207.56      222.20     31.39 o
   8   2   2     5645.83     5749.04    152.30 o
   9   2   2     1077.24     1185.58     33.08 o
  10   2   2     1978.08     1953.84     51.48 o
  11   2   2     1851.38     1864.86     36.03 o
  12   2   2        8.03      -12.61     32.41 o
  13   2   2     4618.85     4569.74    262.27 o
 -14   3   2       42.37       74.17     30.95 o
 -13   3   2       25.73       75.95     32.09 o
 -12   3   2       45.29       56.91     25.76 o
 -11   3   2      148.04      203.02     45.86 o
 -10   3   2      290.54      407.18     63.62 o
  -9   3   2     1114.24     1005.73     31.68 o
  -8   3   2     2611.68     2568.91     36.32 o
  -7   3   2       23.45       44.01     45.49 o
  -6   3   2     7223.47     7182.61     93.89 o
  -5   3   2     2194.28     2102.37     36.61 o
  -4   3   2      208.66      215.40     37.05 o
  -3   3   2       13.78      -12.33     42.03 o
  -2   3   2       49.74       52.02     48.28 o
  -1   3   2     2429.79     2574.31    107.50 o
   0   3   2     1975.10     2038.91     66.22 o
   1   3   2     1003.78     1122.22     50.66 o
   2   3   2      847.68      963.57     35.36 o
   3   3   2     6913.44     7439.03    123.87 o
   4   3   2     9669.34     9669.46     57.86 o
   5   3   2       12.73        4.71     71.66 o
   6   3   2     1747.34     1708.49     74.03 o
   7   3   2      891.37      812.44     42.75 o
   8   3   2        2.78      -14.48     28.33 o
   9   3   2       27.38        4.50     26.43 o
  10   3   2        3.01       56.09     25.94 o
  11   3   2        0.07       72.40     35.89 o
  12   3   2      488.72      549.36     35.76 o
  13   3   2       14.07       47.33     33.33 o
 -14   4   2      127.01      197.38     49.74 o
 -13   4   2      315.64      404.69     27.97 o
 -12   4   2       44.76       43.74     25.72 o
 -11   4   2     1014.88      942.73     27.07 o
 -10   4   2      227.51      271.68     20.68 o
  -9   4   2       47.09       52.10     24.55 o
  -8   4   2      163.81      192.92     22.05 o
  -7   4   2       77.25       82.99     21.13 o
  -6   4   2        0.29      -26.98     26.98 o
  -5   4   2     2774.08     3172.42     60.50 o
  -4   4   2     1579.22     1646.22     53.64 o
  -3   4   2      196.11      167.89     31.25 o
  -2   4   2     1063.33     1101.63     35.20 o
  -1   4   2        0.11       51.90     27.24 o
   0   4   2      153.41      168.17     33.73 o
   1   4   2       99.50      131.13     32.45 o
   2   4   2     1301.26     1631.80     32.79 o
   3   4   2      800.42      967.44     30.59 o
   4   4   2      470.62      383.18     31.91 o
   5   4   2      312.02      213.34     26.96 o
   6   4   2      889.31      948.75     33.80 o
   7   4   2      839.97      771.09     79.07 o
   8   4   2      273.10      276.54     34.60 o
   9   4   2     1180.31     1093.80     35.93 o
  10   4   2       87.15       84.49     26.67 o
  11   4   2      277.87      318.29     33.00 o
  12   4   2       30.44       58.29     32.85 o
  13   4   2      219.39      207.00     28.88 o
 -13   5   2      506.15      525.17     70.49 o
 -12   5   2      384.06      504.00     35.58 o
 -11   5   2       68.44       78.89     22.30 o
 -10   5   2     5063.79     5157.00    121.77 o
  -9   5   2      256.46      302.65     45.55 o
  -8   5   2     5583.18     5564.86     96.65 o
  -7   5   2     1025.08     1104.28     29.39 o
  -6   5   2     6533.75     6266.06    137.98 o
  -5   5   2     3829.00     3690.10     82.33 o
  -4   5   2     7225.18     6867.34    287.49 o
  -3   5   2     5817.39     5886.50    156.67 o
  -2   5   2     3009.09     3212.42     60.31 o
  -1   5   2    21088.51    22395.93    525.54 o
   0   5   2      853.09      927.52     28.55 o
   1   5   2     6810.69     6925.03    113.18 o
   2   5   2     4918.07     5267.02    106.55 o
   3   5   2     7794.01     8328.22    185.71 o
   4   5   2     3782.46     3479.97    106.06 o
   5   5   2     2549.34     2564.56    133.95 o
   6   5   2     5213.41     5203.20    115.45 o
   7   5   2      118.53      138.55     35.75 o
   8   5   2     5534.17     5429.74    137.69 o
   9   5   2       77.58      230.88     32.87 o
  10   5   2      383.27      420.53     27.62 o
  11   5   2      293.84      268.65     40.09 o
  12   5   2     1681.74     1695.28     32.54 o
 -13   6   2     1273.97     1182.33    102.77 o
 -12   6   2       97.81      225.80     53.55 o
 -11   6   2     4296.36     4336.99     71.56 o
 -10   6   2       13.82       96.20     28.99 o
  -9   6   2     5901.21     6001.63    107.72 o
  -8   6   2      208.45      246.19     24.57 o
  -7   6   2     5858.84     5904.43     82.69 o
  -6   6   2     5559.65     5263.66    127.17 o
  -5   6   2    12815.27    12717.60    229.01 o
  -4   6   2     3372.26     3354.24     86.28 o
  -3   6   2       15.91       63.77     24.37 o
  -2   6   2    11710.00    11513.80    219.79 o
  -1   6   2      506.04      463.72     22.36 o
   0   6   2    12226.28    11830.54    233.90 o
   1   6   2      452.31      622.59     28.24 o
   2   6   2    11194.26    11571.31    190.63 o
   3   6   2    10850.08    10627.25    204.90 o
   4   6   2    14662.97    14720.73    363.62 o
   5   6   2     2226.34     2319.11     79.88 o
   6   6   2     2448.69     2489.51    215.13 o
   7   6   2     5170.37     5267.98    241.01 o
   8   6   2     1353.08     1209.95    118.08 o
   9   6   2     3388.65     3611.64     83.78 o
  10   6   2      141.85      186.23     32.00 o
  11   6   2     2237.06     2186.43    146.27 o
  12   6   2      758.61      753.66     78.71 o
 -13   7   2      158.88      171.40     48.31 o
 -12   7   2     1515.51     1475.50     36.06 o
 -11   7   2      351.82      360.39     36.84 o
 -10   7   2     5882.59     5988.15     91.30 o
  -9   7   2       32.92       59.44     37.45 o
  -8   7   2     2441.19     2459.13     64.38 o
  -7   7   2     1286.36     1241.70     39.80 o
  -6   7   2     6272.40     6208.84    107.59 o
  -5   7   2     4112.30     4185.63    120.99 o
  -4   7   2     1402.55     1455.15     49.51 o
  -3   7   2     2581.89     2594.97     63.60 o
  -2   7   2      227.20      172.40     37.64 o
  -1   7   2    10985.88    10976.57    191.88 o
   0   7   2     4105.98     3931.00     83.75 o
   1   7   2     6282.27     6309.41     96.57 o
   2   7   2      461.11      543.75     26.76 o
   3   7   2    15844.58    16043.04    293.39 o
   4   7   2     2631.81     2605.00     75.72 o
   5   7   2     4620.14     4368.65     40.60 o
   6   7   2      971.35      902.60     29.67 o
   7   7   2     1175.91     1225.78    156.74 o
   8   7   2     4224.45     4339.58    227.06 o
   9   7   2     3312.56     3437.54     37.77 o
  10   7   2     1737.90     1742.77     34.69 o
  11   7   2       24.37       49.95     89.86 o
  12   7   2     6943.50     6543.15     66.94 o
 -12   8   2        8.08       81.14     68.41 o
 -11   8   2     3467.58     3736.77     43.21 o
 -10   8   2      168.05      213.55     40.41 o
  -9   8   2     8755.94     8708.51    242.49 o
  -8   8   2      580.76      618.08     27.20 o
  -7   8   2     2653.69     2642.11     39.84 o
  -6   8   2     6165.70     6138.64     38.15 o
  -5   8   2     2239.09     2179.55     29.09 o
  -4   8   2      232.17      384.20     31.14 o
  -3   8   2       10.34       99.36     25.00 o
  -2   8   2     6184.01     6275.20    110.12 o
  -1   8   2      730.77      790.04     62.88 o
   0   8   2     8855.56     9104.84    127.49 o
   1   8   2      183.82      198.36     23.57 o
   2   8   2     3951.67     4007.21     54.65 o
   3   8   2     1661.48     1849.59     44.70 o
   4   8   2    11513.63    11939.76    228.66 o
   5   8   2      648.22      605.22     26.47 o
   6   8   2     2044.94     2019.21     31.10 o
   7   8   2     5513.18     5524.24    210.58 o
   8   8   2     1010.43     1030.40     28.54 o
   9   8   2     2421.45     2760.79    187.66 o
  10   8   2      471.34      462.56     33.26 o
  11   8   2     2684.80     2622.08     39.05 o
 -12   9   2       32.96      101.05     47.21 o
 -11   9   2      307.34      325.11     43.63 o
 -10   9   2     3564.22     3811.96     94.66 o
  -9   9   2     1151.48     1150.48     26.74 o
  -8   9   2     4750.80     4729.74    119.72 o
  -7   9   2     1051.89     1062.81     40.55 o
  -6   9   2     7657.74     7559.38     56.51 o
  -5   9   2     2771.58     2763.38     79.26 o
  -4   9   2     3927.89     3871.14    101.02 o
  -3   9   2     2926.22     3076.83     73.80 o
  -2   9   2       20.03       16.45     41.38 o
  -1   9   2     7541.07     7669.34    159.45 o
   0   9   2      921.90      940.52     39.67 o
   1   9   2     7668.75     8160.87    165.31 o
   2   9   2     4663.75     4512.57    119.53 o
   3   9   2     9062.98     9233.26    247.71 o
   4   9   2     6649.34     6590.93    136.21 o
   5   9   2     2087.56     2038.10     70.32 o
   6   9   2     3172.50     3051.08     95.61 o
   7   9   2      172.73      161.17     26.21 o
   8   9   2     1734.19     1829.11    117.53 o
   9   9   2      142.43      159.10    120.81 o
  10   9   2        6.26        5.45     53.48 o
  11   9   2       58.83       77.83     46.49 o
 -11  10   2       58.22      143.18     88.86 o
 -10  10   2        5.16       87.94     44.48 o
  -9  10   2      905.74      927.56     46.05 o
  -8  10   2        1.04      148.20     64.07 o
  -7  10   2      474.37      466.21     47.68 o
  -6  10   2     1732.49     1803.19     52.33 o
  -5  10   2       43.35       65.62     40.47 o
  -4  10   2      144.84      147.76     25.61 o
  -3  10   2      233.26      240.02     33.04 o
  -2  10   2      638.83      555.44     37.26 o
  -1  10   2       89.30      139.43     20.85 o
   0  10   2       29.19      110.38     32.79 o
   1  10   2      140.98      124.40     32.46 o
   2  10   2     1799.22     1634.73     67.32 o
   3  10   2      319.15      351.68     25.61 o
   4  10   2     1890.69     1870.16     42.39 o
   5  10   2      296.17      244.47     20.85 o
   6  10   2       51.96        7.95     29.26 o
   7  10   2       50.26      107.37    116.10 o
   8  10   2      626.51      578.65     27.04 o
   9  10   2       21.24      -13.70     29.91 o
  10  10   2      963.15      972.80    102.38 o
 -10  11   2       40.29      202.44    102.45 o
  -9  11   2       86.53       93.83     25.88 o
  -8  11   2        9.72       26.79     28.08 o
  -7  11   2      316.29      335.57     21.38 o
  -6  11   2      471.85      443.53     29.69 o
  -5  11   2        4.56       50.08     43.68 o
  -4  11   2     1449.10     1426.92     35.02 o
  -3  11   2     1263.08     1266.85     66.59 o
  -2  11   2      606.19      553.73     35.81 o
  -1  11   2     2984.18     3009.05     59.17 o
   0  11   2     1115.79     1131.57     41.55 o
   1  11   2       58.30       90.15     24.67 o
   2  11   2      301.15      327.06     42.97 o
   3  11   2       39.64       76.80     22.08 o
   4  11   2       63.58      152.85     31.95 o
   5  11   2        1.56      103.03     64.84 o
   6  11   2       93.20      147.24     23.99 o
   7  11   2      134.81      175.22     42.04 o
   8  11   2      368.75      434.07     31.99 o
   9  11   2      194.44      225.66     62.78 o
  -9  12   2      320.27      266.27     21.16 o
  -8  12   2      785.43      850.34     61.14 o
  -7  12   2       12.89       78.90     24.45 o
  -6  12   2      152.91      193.51     33.53 o
  -5  12   2      664.74      753.28     36.59 o
  -4  12   2        3.19       14.64     30.41 o
  -3  12   2      430.97      456.34     22.26 o
  -2  12   2     1554.50     1557.14     24.01 o
  -1  12   2       35.77       13.83     25.81 o
   0  12   2      767.12      796.60     42.68 o
   1  12   2        1.26       16.94     17.03 o
   2  12   2       18.85       72.56     22.59 o
   3  12   2        5.60       51.29     29.66 o
   4  12   2      928.27      961.92     39.76 o
   5  12   2      305.93      370.31     51.93 o
   6  12   2     2921.56     2953.89     81.92 o
   7  12   2     1154.99     1197.74     36.22 o
   8  12   2     1170.54     1136.31     29.76 o
  -7  13   2      321.05      390.18     23.79 o
  -6  13   2     1421.12     1433.20     59.85 o
  -5  13   2      707.15      673.57     27.56 o
  -4  13   2     2834.96     2835.40     88.68 o
  -3  13   2     2085.62     2091.11    118.69 o
  -2  13   2      119.14      102.43     22.69 o
  -1  13   2     4493.83     4434.93     62.82 o
   0  13   2        1.52       18.41     29.35 o
   1  13   2     1366.70     1380.46     33.44 o
   2  13   2      737.22      755.59     20.15 o
   3  13   2     1997.04     1979.37     79.28 o
   4  13   2       72.46       36.09     24.17 o
   5  13   2     2063.38     1987.44     90.37 o
   6  13   2      394.13      323.56     22.76 o
  -6  14   2     1696.07     1511.39     49.99 o
  -5  14   2     5418.37     5213.29    235.52 o
  -4  14   2     2535.26     2509.61    130.03 o
  -3  14   2     1545.18     1493.12     21.81 o
  -2  14   2     8161.71     8208.68    229.80 o
  -1  14   2       66.28      113.19     20.69 o
   0  14   2     7337.23     7316.72    289.28 o
   1  14   2      507.84      462.52     39.09 o
   2  14   2     3924.52     3993.59     68.26 o
   3  14   2     2174.54     2163.35     65.38 o
   4  14   2     4670.82     4788.58    196.92 o
   5  14   2     1278.26     1299.36     55.80 o
  -3  15   2     2747.03     2743.25    113.04 o
  -2  15   2       24.52       92.48     19.24 o
  -1  15   2     4488.83     4100.09    220.32 o
   0  15   2      463.71      423.53     28.33 o
   1  15   2     3035.48     2918.15     30.17 o
   2  15   2     1054.11      968.62     52.17 o
 -14   1   3      919.38      931.05     29.77 o
 -13   1   3       99.51      137.90     28.01 o
 -12   1   3       30.49       14.08     26.40 o
 -11   1   3      900.98      908.97     29.58 o
 -10   1   3      508.47      468.74     25.70 o
  -9   1   3     4255.35     4075.84     56.51 o
  -8   1   3       87.80      132.38     26.17 o
  -7   1   3     8485.44     8133.34     35.14 o
  -6   1   3     2018.04     1803.38     27.54 o
  -5   1   3     9479.79     8717.72     42.69 o
  -4   1   3     5125.39     5023.17     44.07 o
  -3   1   3       34.90       52.49     39.62 o
  -2   1   3       13.17       12.85     66.19 o
  -1   1   3      711.04      682.18     62.34 o
   0   1   3      194.65      229.00     72.67 o
   1   1   3     3799.01     3978.21     72.92 o
   2   1   3    13514.81    14429.88    135.25 o
   3   1   3    13194.05    14315.56     93.82 o
   4   1   3     4645.45     4595.57     47.06 o
   5   1   3     3487.41     3527.64     69.95 o
   6   1   3      142.99       62.94     29.25 o
   7   1   3     1556.75     1703.32     33.29 o
   8   1   3     1688.31     1708.60     37.25 o
   9   1   3      733.97      701.94     27.58 o
  10   1   3       47.85       95.67     27.10 o
  11   1   3       62.11       77.19     25.39 o
  12   1   3       76.13      105.02     35.79 o
  13   1   3       44.77       68.69     40.81 o
 -14   2   3      831.15      832.41     30.79 o
 -13   2   3        8.32       -5.91     27.00 o
 -12   2   3     1685.14     1712.03     29.40 o
 -11   2   3      544.57      571.53     28.28 o
 -10   2   3     1922.64     1942.75     56.22 o
  -9   2   3      271.50      308.71     33.44 o
  -8   2   3     2506.42     2426.15     49.04 o
  -7   2   3     2229.09     2096.65     34.85 o
  -6   2   3    13524.69    12613.07     49.46 o
  -5   2   3     3030.59     2934.92     38.88 o
  -4   2   3     2129.39     2164.90     42.01 o
  -3   2   3    11226.30    10221.34     61.08 o
  -2   2   3     2577.36     2250.34     54.45 o
  -1   2   3    11036.13    10888.38    510.99 o
   0   2   3     5727.28     5849.28    230.81 o
   1   2   3       92.47      106.85     36.54 o
   2   2   3     1901.45     1960.11     80.98 o
   3   2   3    22231.65    22650.81    252.85 o
   4   2   3      238.38      200.16     39.29 o
   5   2   3     8070.81     8110.80    136.88 o
   6   2   3     6180.63     6308.79    230.44 o
   7   2   3        5.66       39.70     34.91 o
   8   2   3     3151.61     3306.60    103.00 o
   9   2   3      925.50      942.43     58.52 o
  10   2   3      887.41      905.99     39.34 o
  11   2   3       58.49       52.30     31.56 o
  12   2   3     3924.53     3948.96    126.24 o
  13   2   3       10.33       65.47     45.58 o
 -14   3   3      841.95      822.49     30.58 o
 -13   3   3     1544.17     1533.49     27.26 o
 -12   3   3      944.10      968.06     66.31 o
 -11   3   3     4400.95     4418.96     96.42 o
 -10   3   3      185.93      239.36     23.49 o
  -9   3   3     6473.07     6307.61     76.65 o
  -8   3   3      745.16      842.57     32.20 o
  -7   3   3     5463.82     5084.61     36.52 o
  -6   3   3     5948.52     5658.34     72.22 o
  -5   3   3     9462.12     8956.43    100.74 o
  -4   3   3     4028.75     3783.14     49.82 o
  -3   3   3       47.24       70.67     37.51 o
  -2   3   3     7339.14     6851.12    251.10 o
  -1   3   3     3429.92     3550.77    122.79 o
   0   3   3      223.57      145.64     31.33 o
   1   3   3     1760.58     1710.34     60.46 o
   2   3   3    12373.34    12558.29    338.31 o
   3   3   3      296.07      460.73     29.03 o
   4   3   3    25657.83    26702.87    381.20 o
   5   3   3     1441.92     1444.76     50.82 o
   6   3   3     2976.04     2932.96     62.13 o
   7   3   3     9723.49    10260.05    343.49 o
   8   3   3     7701.25     7558.00    140.13 o
   9   3   3     4109.37     3981.24     92.95 o
  10   3   3      345.49      425.48     36.61 o
  11   3   3     5005.89     5094.36    161.06 o
  12   3   3      134.29      121.24     62.52 o
  13   3   3     7626.68     7573.52    510.70 o
 -14   4   3     1789.70     1811.95     48.05 o
 -13   4   3      485.91      513.34     23.08 o
 -12   4   3     4996.96     4979.37    110.49 o
 -11   4   3        3.57       54.64     27.88 o
 -10   4   3     7264.87     7272.39    144.15 o
  -9   4   3     1462.41     1505.18     45.12 o
  -8   4   3    10485.21    10228.10    222.80 o
  -7   4   3     3565.95     3563.21     30.63 o
  -6   4   3    36224.98    35083.59    658.15 o
  -5   4   3     5969.45     5600.95    148.98 o
  -4   4   3     5901.47     5919.07    187.87 o
  -3   4   3    18522.70    17761.89    631.06 o
  -2   4   3      123.66      126.86     25.41 o
  -1   4   3    28725.92    29226.29    955.92 o
   0   4   3      972.04      967.93     33.62 o
   1   4   3     9581.61     9544.96    252.66 o
   2   4   3    10063.94    10634.44    175.75 o
   3   4   3    33635.48    34080.76     82.28 o
   4   4   3     9291.00     9401.42    194.23 o
   5   4   3     8040.59     8559.31    221.57 o
   6   4   3    17854.58    17354.04    206.29 o
   7   4   3      495.35      369.05     73.87 o
   8   4   3     8800.09     8869.05    322.97 o
   9   4   3      311.75      283.58     24.29 o
  10   4   3      488.79      427.62     33.33 o
  11   4   3      183.43      233.16     57.87 o
  12   4   3     2554.18     2397.92     39.47 o
 -14   5   3     1130.65     1096.80     52.73 o
 -13   5   3      663.73      654.65     24.17 o
 -12   5   3        1.02       -5.99     25.14 o
 -11   5   3     3478.46     3526.52     39.87 o
 -10   5   3      646.93      682.95     25.19 o
  -9   5   3     3379.01     3333.17     66.90 o
  -8   5   3        3.09       29.32     24.47 o
  -7   5   3    14685.97    14496.88    287.26 o
  -6   5   3     7712.75     7628.05    104.22 o
  -5   5   3    20895.83    20517.67    550.79 o
  -4   5   3     8176.95     7866.37    198.27 o
  -3   5   3      747.17      737.23     35.19 o
  -2   5   3    25789.09    27009.46    790.97 o
  -1   5   3      241.08      232.05     28.81 o
   0   5   3     6109.20     6269.06    127.62 o
   1   5   3        1.51       41.44     25.28 o
   2   5   3    10591.74    10747.80    174.53 o
   3   5   3     1552.70     1536.11     38.03 o
   4   5   3    17296.08    17199.98    449.25 o
   5   5   3     8072.39     8406.83    174.98 o
   6   5   3      362.81      386.85     71.72 o
   7   5   3    13220.38    13280.54    553.49 o
   8   5   3      330.09      348.54     67.76 o
   9   5   3      893.19      887.09     73.48 o
  10   5   3      141.06      128.56     64.28 o
  11   5   3     1464.85     1469.96     79.91 o
  12   5   3       10.90       41.29     32.57 o
 -13   6   3      352.75      311.77     22.66 o
 -12   6   3      409.85      400.98     26.89 o
 -11   6   3      575.58      574.02     32.65 o
 -10   6   3      673.41      718.37     25.05 o
  -9   6   3        4.19       60.82     62.78 o
  -8   6   3     1463.73     1539.84     28.65 o
  -7   6   3     3077.11     2972.88     61.11 o
  -6   6   3     3734.96     3583.61    113.46 o
  -5   6   3     1964.01     1898.94     75.86 o
  -4   6   3       40.37       66.21     26.97 o
  -3   6   3      146.01      182.17     24.30 o
  -2   6   3      421.61      398.34     20.79 o
  -1   6   3        5.61        5.43     23.53 o
   0   6   3      351.55      339.34     22.86 o
   1   6   3       56.90      101.54     27.43 o
   2   6   3      853.40      851.96     26.22 o
   3   6   3     9696.41     9812.09    167.80 o
   4   6   3      646.96      759.97     27.25 o
   5   6   3     2237.64     2317.69     47.70 o
   6   6   3     2129.16     2110.03    131.09 o
   7   6   3     1764.49     1765.22     79.49 o
   8   6   3     1200.33     1271.42     29.85 o
   9   6   3      771.68      772.48     51.30 o
  10   6   3       70.98       57.65     93.41 o
  11   6   3       12.80       99.44     32.22 o
  12   6   3     2041.81     1850.39     56.73 o
 -13   7   3       20.26       22.05     28.11 o
 -12   7   3      490.93      511.80     28.76 o
 -11   7   3       48.72       75.56     25.29 o
 -10   7   3       25.96      -23.51     23.51 o
  -9   7   3      493.49      559.66     38.04 o
  -8   7   3     1447.95     1419.25     23.73 o
  -7   7   3     3056.92     3208.91     32.73 o
  -6   7   3      375.15      382.02     38.36 o
  -5   7   3      361.15      363.09     53.43 o
  -4   7   3       30.70       55.62     46.74 o
  -3   7   3      370.99      360.34     29.08 o
  -2   7   3      294.06      418.68     36.80 o
  -1   7   3       63.81      130.65     47.92 o
   0   7   3     1971.25     2029.18     38.74 o
   1   7   3      350.82      352.76     22.13 o
   2   7   3      510.81      511.46     29.72 o
   3   7   3      319.15      261.60     27.85 o
   4   7   3     2555.71     2467.34     46.11 o
   5   7   3      939.94     1040.13     51.76 o
   6   7   3       83.64      103.26     35.60 o
   7   7   3      332.28      258.31     58.81 o
   8   7   3        0.12      -50.95     50.95 o
   9   7   3      173.35      239.28    116.95 o
  10   7   3      168.73      246.93     32.09 o
  11   7   3       72.53       61.83     33.33 o
 -12   8   3      829.68      727.11     85.67 o
 -11   8   3       13.85       21.97     20.50 o
 -10   8   3      809.43      826.69     23.04 o
  -9   8   3      899.26      827.66     71.06 o
  -8   8   3       16.92       13.29     29.25 o
  -7   8   3      868.03      986.36     61.77 o
  -6   8   3        8.82       83.35     43.58 o
  -5   8   3     1414.36     1470.71     57.14 o
  -4   8   3      453.37      479.90     46.49 o
  -3   8   3      193.52      191.03     40.21 o
  -2   8   3      623.25      567.29     23.49 o
  -1   8   3     1438.49     1476.81     28.81 o
   0   8   3      748.67      705.28     20.83 o
   1   8   3     1007.09     1056.86     43.45 o
   2   8   3      917.03      919.03     38.03 o
   3   8   3      194.29      169.44     22.72 o
   4   8   3      448.31      383.24     39.42 o
   5   8   3     4196.58     4099.44     93.01 o
   6   8   3      377.59      389.88     63.82 o
   7   8   3     2027.17     2129.75     31.40 o
   8   8   3      650.64      718.10     36.28 o
   9   8   3     1827.01     1835.53     92.63 o
  10   8   3     1429.25     1393.47     26.82 o
  11   8   3       20.58       12.29     33.29 o
 -12   9   3      148.18      114.58     24.39 o
 -11   9   3     3854.70     3928.08    120.88 o
 -10   9   3      130.79      126.22     22.98 o
  -9   9   3     4583.08     4568.45     58.88 o
  -8   9   3     1182.06     1271.75     31.77 o
  -7   9   3     2818.56     2707.61     45.17 o
  -6   9   3     1465.07     1538.28     28.99 o
  -5   9   3     9140.05     8997.65    200.33 o
  -4   9   3     3725.76     3875.93     85.35 o
  -3   9   3      383.60      424.51     22.71 o
  -2   9   3     6547.38     6843.80     98.59 o
  -1   9   3      526.70      572.86     26.76 o
   0   9   3     8674.35     8711.02    220.75 o
   1   9   3     1968.61     1857.76     22.65 o
   2   9   3     4852.08     5052.24    107.75 o
   3   9   3     3397.09     3446.89     84.49 o
   4   9   3     1892.23     1965.50     57.51 o
   5   9   3     1410.70     1589.93    101.21 o
   6   9   3      527.62      622.64     26.24 o
   7   9   3     3041.90     3016.35    152.48 o
   8   9   3     2170.98     2148.36     30.91 o
   9   9   3     1204.17     1220.29     96.69 o
  10   9   3        2.06       22.02     26.62 o
 -11  10   3      335.68      267.23     22.52 o
 -10  10   3     5686.67     5528.47     51.27 o
  -9  10   3       74.96      106.73     23.65 o
  -8  10   3     3550.68     3711.35     79.51 o
  -7  10   3     2879.19     2905.33     74.75 o
  -6  10   3     8149.18     8267.84     38.22 o
  -5  10   3     2518.70     2561.95     44.46 o
  -4  10   3     3322.33     3350.46     72.38 o
  -3  10   3     8263.35     8414.37    194.43 o
  -2  10   3     1152.85     1196.24     42.80 o
  -1  10   3    14405.94    14497.68    225.99 o
   0  10   3     1847.33     1757.71     56.88 o
   1  10   3    12264.88    11983.81    332.87 o
   2  10   3     4239.70     4332.00     95.48 o
   3  10   3     8389.20     8501.20    209.75 o
   4  10   3     1984.11     1984.16    105.58 o
   5  10   3     1431.76     1407.05     76.48 o
   6  10   3     4604.11     4642.80     35.27 o
   7  10   3      357.28      469.34     71.95 o
   8  10   3     5438.41     5468.28    251.29 o
   9  10   3      292.77      347.06     66.10 o
 -10  11   3       61.67      103.70     23.17 o
  -9  11   3     3458.21     3323.73     75.06 o
  -8  11   3      450.65      443.45     23.56 o
  -7  11   3     2518.76     2568.27     27.01 o
  -6  11   3     1638.95     1670.18     29.13 o
  -5  11   3     4248.28     4195.18     42.64 o
  -4  11   3     1535.16     1466.37     32.86 o
  -3  11   3      108.78      150.11     31.56 o
  -2  11   3     6823.47     6690.61    141.24 o
  -1  11   3     1030.47      992.65     42.34 o
   0  11   3     3456.76     3424.01    106.98 o
   1  11   3      494.04      463.73     41.80 o
   2  11   3     3354.53     3496.48     86.41 o
   3  11   3      642.90      730.19     23.41 o
   4  11   3     7135.35     7235.67    272.50 o
   5  11   3      450.11      512.03     35.76 o
   6  11   3     1464.87     1384.68     37.65 o
   7  11   3     5518.51     5403.74     43.14 o
   8  11   3     1638.53     1635.89    106.77 o
  -9  12   3       35.53       56.15     22.52 o
  -8  12   3      529.14      446.83     29.38 o
  -7  12   3      619.79      563.90     51.62 o
  -6  12   3     2057.47     2005.44     26.04 o
  -5  12   3      441.85      394.50     59.25 o
  -4  12   3      905.79      914.87     38.05 o
  -3  12   3     1856.20     1908.56     28.65 o
  -2  12   3      114.60      120.47     31.67 o
  -1  12   3     1016.50     1102.23     80.76 o
   0  12   3      777.75      792.05     32.02 o
   1  12   3      953.33     1021.76     38.07 o
   2  12   3      336.32      366.35     20.49 o
   3  12   3     5611.20     5492.00    129.73 o
   4  12   3       56.85       57.65     21.42 o
   5  12   3     2101.79     2137.93     78.76 o
   6  12   3     1367.31     1337.37     89.54 o
   7  12   3     1479.56     1477.05    104.79 o
  -7  13   3     2070.72     1943.10     27.73 o
  -6  13   3      883.59      826.80     38.27 o
  -5  13   3     2017.70     1866.67     35.89 o
  -4  13   3      792.53      834.89     65.06 o
  -3  13   3       23.12       64.41     45.91 o
  -2  13   3     2167.73     2178.64     72.27 o
  -1  13   3      480.52      547.88     37.86 o
   0  13   3      610.19      641.80     48.62 o
   1  13   3       41.89       60.43     35.92 o
   2  13   3     1105.09     1141.02     22.33 o
   3  13   3      892.51      855.77     35.51 o
   4  13   3     1516.47     1479.05     59.27 o
   5  13   3      203.85      158.14     24.59 o
   6  13   3      108.82      183.43     37.96 o
  -6  14   3      679.88      661.95     43.88 o
  -5  14   3       46.77       80.47     20.83 o
  -4  14   3      199.44      230.89     42.38 o
  -3  14   3      111.07      116.07     32.21 o
  -2  14   3      196.62      179.42     29.86 o
  -1  14   3       21.37       33.23     29.96 o
   0  14   3      220.88      202.89     16.90 o
   1  14   3      142.17      147.86     19.28 o
   2  14   3       34.74       54.44     40.26 o
   3  14   3      210.10      329.15     73.61 o
   4  14   3       54.73      193.04     91.94 o
  -2  15   3     2677.09     2572.37    119.07 o
  -1  15   3       11.61      -13.53     19.47 o
   0  15   3     2506.14     2424.33     44.27 o
   1  15   3     1459.94     1321.72     43.25 o
 -14   0   4     3932.89     4042.42     63.46 o
 -13   0   4     1951.47     1845.97     41.68 o
 -12   0   4     1431.63     1398.04     35.86 o
 -11   0   4     8527.58     8558.18    109.76 o
 -10   0   4     2021.28     2042.89     47.73 o
  -9   0   4     5368.54     5201.02    153.68 o
  -8   0   4      634.61      543.70     50.46 o
  -7   0   4    30981.04    28432.56    447.92 o
  -6   0   4     3305.50     3469.09     44.93 o
  -5   0   4    30221.47    28793.86     85.67 o
  -4   0   4    32656.01    31778.62    450.52 o
  -3   0   4    23358.48    23565.56    236.53 o
   1   0   4     4006.26     4653.38     89.93 o
   2   0   4    23740.54    25628.78    147.41 o
   3   0   4     4848.36     5408.01     60.69 o
   4   0   4    16310.42    17030.78    267.38 o
   5   0   4     9623.92     9597.45    247.81 o
   6   0   4     1381.92     1408.72     45.66 o
   7   0   4    23818.31    24266.92    938.07 o
   8   0   4       93.08       99.33     33.68 o
   9   0   4     2547.41     2615.70    151.83 o
  10   0   4     1783.60     1712.66     76.47 o
  11   0   4     2612.91     2583.75    132.58 o
  12   0   4      175.94      209.33     41.16 o
 -14   1   4     1826.60     1810.31     31.61 o
 -13   1   4      165.72      205.36     33.34 o
 -12   1   4     9203.40     9323.75     42.65 o
 -11   1   4     1731.83     1654.22     31.86 o
 -10   1   4     2936.69     2805.37     32.82 o
  -9   1   4       61.63       92.03     23.76 o
  -8   1   4     4050.72     4123.53     79.91 o
  -7   1   4     3693.43     3526.90     34.75 o
  -6   1   4    21996.42    20662.04     59.89 o
  -5   1   4     3972.81     3733.54     57.28 o
  -4   1   4     4737.49     4204.14     46.44 o
  -3   1   4    23209.02    21955.41    271.08 o
  -2   1   4     1217.26     1003.94     48.32 o
  -1   1   4     2070.38     1928.29     68.15 o
   0   1   4      945.02     1072.15    117.37 o
   1   1   4      993.33      871.75     37.79 o
   2   1   4        6.34       48.72     37.83 o
   3   1   4    21941.20    23639.75    191.98 o
   4   1   4      160.68      149.82     33.59 o
   5   1   4     9050.88     9399.48    102.32 o
   6   1   4    14489.75    15095.12    293.92 o
   7   1   4     9225.80     9369.79    224.15 o
   8   1   4    10887.03    10666.56    260.25 o
   9   1   4       73.72       96.14     25.74 o
  10   1   4     2778.91     2713.17     90.30 o
  11   1   4        5.23       -2.79     30.59 o
  12   1   4     5852.78     5917.01    358.93 o
 -14   2   4      353.92      359.58     24.43 o
 -13   2   4     1560.04     1576.72     26.99 o
 -12   2   4     1210.57     1209.37     23.52 o
 -11   2   4     1456.58     1570.57     26.78 o
 -10   2   4      119.99      146.20     23.60 o
  -9   2   4       19.89      100.96     29.43 o
  -8   2   4       98.65      133.80     37.37 o
  -7   2   4    10501.11    10454.22     62.35 o
  -6   2   4     1165.61     1234.90     29.96 o
  -5   2   4     9987.09     9911.13     56.43 o
  -4   2   4      906.01      819.42     31.82 o
  -3   2   4     2714.93     2850.86     52.92 o
  -2   2   4     7214.41     6321.27    125.53 o
  -1   2   4     1082.50      981.93     43.14 o
   0   2   4     1300.11     1554.53     66.00 o
   1   2   4       21.90       52.73     37.21 o
   2   2   4     7610.37     7616.91    241.48 o
   3   2   4      213.25      431.35     27.56 o
   4   2   4     7196.32     7381.42    152.81 o
   5   2   4      821.24      896.01     36.59 o
   6   2   4     5383.00     5432.96    157.25 o
   7   2   4     7628.05     7564.05    276.52 o
   8   2   4     3573.66     3677.05     60.51 o
   9   2   4     2058.67     1980.68     89.34 o
  10   2   4        9.04       43.07     31.56 o
  11   2   4     1631.38     1684.09     55.47 o
  12   2   4      207.61      245.59     37.23 o
 -14   3   4       37.51       56.80     24.18 o
 -13   3   4       15.84      -26.37     26.37 o
 -12   3   4      212.77      204.52     36.46 o
 -11   3   4       53.02       61.46     20.66 o
 -10   3   4        1.26      105.23     55.18 o
  -9   3   4      389.88      407.96     29.10 o
  -8   3   4      270.28      220.97     39.09 o
  -7   3   4      716.94      813.04     31.88 o
  -6   3   4     1496.19     1464.14     34.13 o
  -5   3   4      376.84      354.57     28.80 o
  -4   3   4     3052.22     2750.44     37.19 o
  -3   3   4     5766.64     5703.60    238.42 o
  -2   3   4       14.42       25.95     28.90 o
  -1   3   4     3263.52     3282.45    142.05 o
   0   3   4     2071.52     2059.80     79.94 o
   1   3   4        1.62       16.01     28.37 o
   2   3   4      277.59      357.62     26.72 o
   3   3   4     2562.86     2458.49     81.20 o
   4   3   4       41.89       63.22     48.74 o
   5   3   4        3.85       12.92     38.26 o
   6   3   4      611.09      676.12     32.11 o
   7   3   4      151.33      192.29     29.99 o
   8   3   4      383.84      484.37     34.10 o
   9   3   4      128.04      103.43     44.67 o
  10   3   4      147.26      113.48     32.08 o
  11   3   4       63.33      141.78     47.37 o
  12   3   4        7.52       40.70     36.45 o
 -14   4   4        6.83       25.37     25.98 o
 -13   4   4        0.34       34.86     20.72 o
 -12   4   4      109.94       59.45     47.96 o
 -11   4   4      192.99      246.54     32.73 o
 -10   4   4        3.16        4.13     32.88 o
  -9   4   4      395.89      454.76     24.44 o
  -8   4   4     1049.00     1073.58     65.37 o
  -7   4   4       38.50       15.30     27.55 o
  -6   4   4        0.42       42.26     43.62 o
  -5   4   4      180.03      221.50     31.90 o
  -4   4   4       41.58       58.05     37.66 o
  -3   4   4       75.81      128.70     29.21 o
  -2   4   4     2959.76     3190.93     73.02 o
  -1   4   4     1160.93     1299.18     40.07 o
   0   4   4      832.91      776.89     25.95 o
   1   4   4      148.17      138.83     29.96 o
   2   4   4      594.89      525.01     26.23 o
   3   4   4      260.15      328.47     30.09 o
   4   4   4      645.68      783.83     32.89 o
   5   4   4       57.93      109.41     31.51 o
   6   4   4      355.72      394.34     30.36 o
   7   4   4       10.73       11.31     28.10 o
   8   4   4      261.89      361.29     93.41 o
   9   4   4      183.36      226.62    100.88 o
  10   4   4      139.02      162.26     54.85 o
  11   4   4      938.67      917.96     87.78 o
  12   4   4       38.57       50.78     33.47 o
 -14   5   4      158.19      152.14     23.70 o
 -13   5   4      681.95      712.09     23.85 o
 -12   5   4     1748.49     1827.39     30.74 o
 -11   5   4      384.08      391.59     21.83 o
 -10   5   4     4399.86     4363.20     94.47 o
  -9   5   4        0.09       10.10     39.17 o
  -8   5   4     3950.30     3881.69     96.32 o
  -7   5   4     2409.15     2376.11     31.07 o
  -6   5   4     8202.40     8067.13    199.10 o
  -5   5   4     3959.90     4216.32    127.51 o
  -4   5   4     1801.99     1832.11     50.24 o
  -3   5   4     8024.26     7437.43    216.69 o
  -2   5   4     1129.21     1051.48     26.35 o
  -1   5   4     7722.19     7480.73    267.89 o
   0   5   4       60.71       86.32     21.03 o
   1   5   4    13508.18    13803.25    370.94 o
   2   5   4     3694.71     3947.01     62.89 o
   3   5   4     7171.44     7424.06    121.84 o
   4   5   4     1661.49     1655.99     51.27 o
   5   5   4     1198.23     1258.85     34.04 o
   6   5   4     5741.59     5969.99    154.53 o
   7   5   4      434.43      443.38     56.21 o
   8   5   4     1105.15     1172.77     47.57 o
   9   5   4       13.90       41.87     68.05 o
  10   5   4     1291.83     1350.47    104.79 o
  11   5   4      483.56      543.64     28.32 o
  12   5   4     2025.02     1995.07    168.87 o
 -13   6   4     1199.21     1107.27     29.70 o
 -12   6   4        8.22       10.49     22.94 o
 -11   6   4     5047.20     5291.82     94.69 o
 -10   6   4      548.72      536.20     32.98 o
  -9   6   4     3700.03     3668.27     70.01 o
  -8   6   4      938.16      969.62     25.09 o
  -7   6   4    15561.77    15282.49    209.16 o
  -6   6   4     2824.39     2821.72     58.65 o
  -5   6   4    12263.23    12250.76    238.81 o
  -4   6   4     4209.21     3956.93    143.25 o
  -3   6   4     2604.39     2597.44     75.35 o
  -2   6   4    14146.50    14406.83    456.24 o
  -1   6   4     2559.68     2550.77     31.73 o
   0   6   4     4556.51     4733.98    117.14 o
   1   6   4     2224.20     2191.44     38.33 o
   2   6   4    12621.24    12365.24    211.43 o
   3   6   4     4088.13     4209.95     71.64 o
   4   6   4     4336.36     4683.96     48.61 o
   5   6   4     3447.02     3521.33    138.50 o
   6   6   4      965.71     1035.30     56.80 o
   7   6   4     7844.43     8159.61    257.20 o
   8   6   4     2446.68     2418.35     36.53 o
   9   6   4     1728.90     1683.54    119.19 o
  10   6   4       43.93       30.08     55.43 o
  11   6   4     3514.32     3549.29     66.45 o
 -13   7   4        1.08       28.06     27.04 o
 -12   7   4     4624.95     4702.61     39.46 o
 -11   7   4       29.62       84.32     23.42 o
 -10   7   4     2354.68     2395.79     47.49 o
  -9   7   4       19.58       18.09     23.20 o
  -8   7   4      447.22      499.40     30.91 o
  -7   7   4     2400.05     2394.36     51.61 o
  -6   7   4     5912.88     6006.28    110.44 o
  -5   7   4     1231.15     1219.76     27.83 o
  -4   7   4     1450.30     1376.62     25.98 o
  -3   7   4     6545.17     6547.98    173.30 o
  -2   7   4     2710.82     2807.68     90.13 o
  -1   7   4     4077.11     4115.88     88.83 o
   0   7   4     1911.69     1993.83     60.88 o
   1   7   4     4795.87     5161.27    122.16 o
   2   7   4       73.36       87.81     21.20 o
   3   7   4    10461.65    10723.70    218.23 o
   4   7   4     1069.95     1104.73     63.86 o
   5   7   4     4472.92     4568.40     73.51 o
   6   7   4     6344.21     6677.02    227.68 o
   7   7   4     6993.65     7214.34    283.99 o
   8   7   4     5638.79     5695.92    136.19 o
   9   7   4     1356.71     1235.58     58.36 o
  10   7   4     3509.87     3586.10     50.39 o
  11   7   4        5.41       44.83     42.20 o
 -12   8   4       12.16       95.38     50.78 o
 -11   8   4     4362.05     4357.44     76.05 o
 -10   8   4      172.33      217.57     26.87 o
  -9   8   4      510.67      493.81     20.98 o
  -8   8   4      339.63      372.56     23.25 o
  -7   8   4     4910.57     4960.16     37.00 o
  -6   8   4      973.88      940.97     40.41 o
  -5   8   4     8491.57     8077.31    267.31 o
  -4   8   4     6351.47     6249.63    138.46 o
  -3   8   4     1032.32     1032.98     26.50 o
  -2   8   4    14530.43    14562.36    311.51 o
  -1   8   4     1337.03     1424.37     31.30 o
   0   8   4     2398.02     2495.84     67.53 o
   1   8   4       65.99       74.10     26.31 o
   2   8   4     7558.66     7678.36    125.88 o
   3   8   4      138.86      158.06     23.89 o
   4   8   4     6939.12     6964.79    169.13 o
   5   8   4     1758.01     1738.13     35.51 o
   6   8   4     1692.62     1724.52     82.13 o
   7   8   4     8683.69     8846.36    378.31 o
   8   8   4      991.54      857.10    113.40 o
   9   8   4     1070.13     1035.69     74.97 o
  10   8   4        1.69       24.61     32.85 o
 -12   9   4     1452.81     1391.01     27.36 o
 -11   9   4       28.07       69.57     21.28 o
 -10   9   4     2447.56     2418.75     43.64 o
  -9   9   4       52.52       55.04     20.09 o
  -8   9   4     3014.45     2975.56     42.20 o
  -7   9   4      632.13      687.93     47.03 o
  -6   9   4    11091.41    10902.28    148.44 o
  -5   9   4      311.06      280.07     45.23 o
  -4   9   4     4632.32     4523.87     41.77 o
  -3   9   4    10321.18    10796.04    194.19 o
  -2   9   4      514.93      584.30     27.05 o
  -1   9   4     4390.18     4537.13    118.35 o
   0   9   4      935.46     1005.25     22.10 o
   1   9   4       34.36       36.53     25.74 o
   2   9   4     1721.58     1778.25     49.53 o
   3   9   4     4564.24     4627.39     65.50 o
   4   9   4      710.55      802.13     26.23 o
   5   9   4     1671.76     1777.14     59.30 o
   6   9   4     6518.85     6736.98    165.78 o
   7   9   4      500.87      481.83     50.78 o
   8   9   4     2093.84     2171.89    201.96 o
   9   9   4        0.12      -74.58     81.67 o
  10   9   4      234.41      249.43     33.37 o
 -11  10   4       68.53       73.22     22.85 o
 -10  10   4      177.43      240.80     25.64 o
  -9  10   4       53.73       34.74     20.00 o
  -8  10   4       17.15      103.04     51.46 o
  -7  10   4      771.72      746.39     54.12 o
  -6  10   4        5.17       35.65     47.11 o
  -5  10   4     1891.86     1806.45     54.10 o
  -4  10   4     1364.54     1382.95     50.13 o
  -3  10   4       11.54       45.43     33.98 o
  -2  10   4      317.28      398.04     44.31 o
  -1  10   4      252.77      283.03     19.65 o
   0  10   4        0.99      -30.26     46.39 o
   1  10   4       51.11       61.06     32.01 o
   2  10   4      107.57      164.94     22.94 o
   3  10   4      235.06      230.01     32.22 o
   4  10   4     1368.93     1482.40     31.85 o
   5  10   4      152.49      256.68     49.80 o
   6  10   4     1333.18     1405.19    122.54 o
   7  10   4     1261.12     1259.54     29.32 o
   8  10   4      169.76      248.90     32.13 o
   9  10   4      171.75      222.64     61.45 o
 -10  11   4     1266.94     1250.60     36.27 o
  -9  11   4       44.75       47.45     18.70 o
  -8  11   4      843.67      883.09     27.45 o
  -7  11   4      205.48      265.31     42.69 o
  -6  11   4       79.75       62.91     33.86 o
  -5  11   4       36.94      121.38     22.69 o
  -4  11   4      540.51      505.05     32.13 o
  -3  11   4        4.98       35.00     31.41 o
  -2  11   4      400.64      460.28     50.57 o
  -1  11   4     1011.57     1092.41     48.21 o
   0  11   4      124.45      147.73     18.91 o
   1  11   4     2584.88     2629.02     54.46 o
   2  11   4     1326.60     1364.65     72.95 o
   3  11   4        0.50       49.37     28.18 o
   4  11   4      652.05      658.89     26.68 o
   5  11   4      206.86      104.00     25.79 o
   6  11   4      192.80      280.24     59.98 o
   7  11   4       14.58       81.58     43.11 o
   8  11   4        2.14       61.74     49.81 o
  -9  12   4      177.20      127.50     32.39 o
  -8  12   4      534.48      514.25     43.31 o
  -7  12   4      272.00      362.96     40.06 o
  -6  12   4      447.53      439.96     20.92 o
  -5  12   4       61.89      119.57     36.45 o
  -4  12   4        2.10      -22.59     22.59 o
  -3  12   4       11.41        5.51     33.64 o
  -2  12   4      187.87      300.80     22.68 o
  -1  12   4     1838.85     1753.74     42.30 o
   0  12   4      794.17      830.45     27.00 o
   1  12   4      196.95      228.19     24.70 o
   2  12   4     2909.54     2867.29     81.59 o
   3  12   4       96.74       95.68     26.59 o
   4  12   4      685.91      691.77     44.45 o
   5  12   4      123.59        7.99     37.09 o
   6  12   4      612.40      543.53     25.10 o
   7  12   4       41.76       -6.66     34.30 o
  -7  13   4     1559.34     1635.00     54.00 o
  -6  13   4     1173.75     1135.75     59.61 o
  -5  13   4       29.35       34.60     23.04 o
  -4  13   4      554.05      566.35     24.28 o
  -3  13   4     1224.50     1260.52     24.01 o
  -2  13   4     2001.13     2014.84     25.11 o
  -1  13   4     2607.23     2502.44     68.82 o
   0  13   4      385.97      403.62     19.01 o
   1  13   4     2975.78     3007.56     61.95 o
   2  13   4      632.07      613.87     35.45 o
   3  13   4     4209.19     4244.11    104.33 o
   4  13   4      346.36      340.47     19.70 o
   5  13   4      977.61     1023.29     55.76 o
  -5  14   4     2762.99     2635.25     89.99 o
  -4  14   4     2686.95     2646.51     68.59 o
  -3  14   4      515.61      512.95     40.69 o
  -2  14   4     5366.28     5262.72    113.84 o
  -1  14   4     1840.68     1801.87    112.38 o
   0  14   4     5524.00     5523.80    180.87 o
   1  14   4     1335.72     1327.94     45.71 o
   2  14   4     4878.97     4753.93    151.89 o
   3  14   4     2439.80     2415.48     56.14 o
   4  14   4     1182.99     1169.23     37.18 o
 -14   1   5      883.02      863.39     52.29 o
 -13   1   5      689.29      701.41     24.61 o
 -12   1   5        9.24       68.41     25.88 o
 -11   1   5     1150.84     1108.00     29.24 o
 -10   1   5       52.28       71.08     70.47 o
  -9   1   5     1678.44     1665.64     43.10 o
  -8   1   5      619.15      651.50     27.59 o
  -7   1   5     8947.37     9185.05     61.06 o
  -6   1   5     1163.00     1106.50     29.30 o
  -5   1   5     5120.52     4985.30     62.03 o
  -4   1   5     2090.77     1784.11     33.45 o
  -3   1   5     2542.16     2683.64     61.88 o
  -2   1   5     6745.32     5829.60    197.74 o
  -1   1   5      505.11      373.37     68.93 o
   0   1   5     5256.44     5586.58    264.45 o
   1   1   5     2713.07     2874.84     70.55 o
   2   1   5     2343.33     2644.92     36.18 o
   3   1   5      759.46      777.10     33.33 o
   4   1   5      298.67      341.31     33.04 o
   5   1   5     2867.71     2829.54     39.36 o
   6   1   5      622.20      660.21     33.98 o
   7   1   5     1055.67     1082.59     40.28 o
   8   1   5      107.34      135.21     30.75 o
   9   1   5      268.87      286.37     31.25 o
  10   1   5      841.07      891.79     53.75 o
  11   1   5      369.75      371.58     34.14 o
  12   1   5        4.70       39.73     35.58 o
 -14   2   5      784.69      760.70     52.63 o
 -13   2   5      187.11      251.00     26.40 o
 -12   2   5     2363.55     2443.08     56.94 o
 -11   2   5     1226.55     1216.34     54.71 o
 -10   2   5     1550.14     1560.51     26.42 o
  -9   2   5      964.25      965.71     26.71 o
  -8   2   5     2498.39     2291.94     53.39 o
  -7   2   5      448.69      426.58     31.00 o
  -6   2   5     8682.80     8271.38     41.07 o
  -5   2   5      112.24      139.31     31.69 o
  -4   2   5     1001.48      772.77     31.19 o
  -3   2   5    13662.64    13260.75     63.01 o
  -2   2   5     8199.22     8089.78     57.74 o
  -1   2   5     8188.18     8156.80    265.09 o
   0   2   5      355.91      363.74     39.89 o
   1   2   5     6666.95     6711.87    282.18 o
   2   2   5      296.03      330.51     50.13 o
   3   2   5     6087.24     5895.76    156.09 o
   4   2   5       87.90       84.31     29.87 o
   5   2   5     2134.46     2350.24     62.24 o
   6   2   5     1739.68     1806.50     72.34 o
   7   2   5    11454.56    11014.32    290.12 o
   8   2   5     3800.52     3820.94    240.43 o
   9   2   5      218.70      236.33     33.05 o
  10   2   5     3975.70     4045.62    198.13 o
  11   2   5       12.50       49.60     38.07 o
  12   2   5     2705.15     2572.30    261.17 o
 -14   3   5     1427.97     1414.00     30.35 o
 -13   3   5     4556.33     4682.17     72.37 o
 -12   3   5        8.32       62.80     31.53 o
 -11   3   5     5677.36     5641.13     35.83 o
 -10   3   5       32.84       57.25     19.96 o
  -9   3   5      228.88      245.98     28.18 o
  -8   3   5     2821.08     2698.55     36.33 o
  -7   3   5     3251.79     2944.94     42.21 o
  -6   3   5       21.55       19.43     45.18 o
  -5   3   5     6579.99     6248.29     51.16 o
  -4   3   5     5626.48     5526.30     50.69 o
  -3   3   5    12186.87    12050.63    413.33 o
  -2   3   5    24163.35    23353.00    856.79 o
  -1   3   5     3862.74     3645.43    160.56 o
   0   3   5     5038.16     5192.79    171.12 o
   1   3   5      112.49      243.10     58.83 o
   2   3   5    12298.49    11958.33    504.74 o
   3   3   5     3925.24     4350.54    120.93 o
   4   3   5     8416.92     8547.61    206.90 o
   5   3   5     4304.21     4554.02     65.38 o
   6   3   5     8966.33     9300.56    159.93 o
   7   3   5     7583.41     7704.14    231.52 o
   8   3   5     4231.36     4207.57     73.70 o
   9   3   5     4797.41     4946.49    236.59 o
  10   3   5       97.04       91.79     37.19 o
  11   3   5     8052.11     8206.32    414.46 o
  12   3   5      353.77      322.60     43.79 o
 -14   4   5      667.16      660.30     40.61 o
 -13   4   5     1163.13     1209.26     30.53 o
 -12   4   5     9014.75     9047.84     36.95 o
 -11   4   5      562.59      640.64     45.96 o
 -10   4   5     4569.36     4563.67     75.85 o
  -9   4   5      972.12      884.23     41.02 o
  -8   4   5     5940.49     5598.83     36.22 o
  -7   4   5     1269.22     1241.93     24.18 o
  -6   4   5    19505.88    18589.79    261.84 o
  -5   4   5     4712.83     4927.46    214.38 o
  -4   4   5     9982.63    10026.67    392.57 o
  -3   4   5    46123.53    43739.80   1642.12 o
  -2   4   5    12073.21    11388.48    436.76 o
  -1   4   5    19571.49    19650.29    736.19 o
   0   4   5     1148.22     1100.28     30.96 o
   1   4   5     8014.32     7705.55    257.54 o
   2   4   5     1309.61     1307.69     44.77 o
   3   4   5     8837.64     9074.30    270.86 o
   4   4   5       56.22      160.25     84.43 o
   5   4   5     1868.99     1951.02     35.58 o
   6   4   5     8785.50     9052.24     51.76 o
   7   4   5     6494.84     6429.11    330.81 o
   8   4   5     9442.59     9381.96    372.30 o
   9   4   5      214.55      269.75     32.56 o
  10   4   5     4684.89     4657.35    126.83 o
  11   4   5        0.27       28.54     56.05 o
 -14   5   5     2517.63     2349.38     27.87 o
 -13   5   5     3170.21     3150.50     57.08 o
 -12   5   5      448.70      481.16     36.58 o
 -11   5   5     7063.81     7225.88     81.63 o
 -10   5   5      144.03      166.71     23.10 o
  -9   5   5     2012.93     2080.63     36.77 o
  -8   5   5     1258.44     1227.13     24.96 o
  -7   5   5     6794.25     6850.29     93.95 o
  -6   5   5      577.73      567.66     33.01 o
  -5   5   5     9115.07     9035.76    248.34 o
  -4   5   5    15213.63    15173.03    545.40 o
  -3   5   5     9087.25     9016.78    290.01 o
  -2   5   5    34635.07    34485.34   1087.93 o
  -1   5   5        6.46        2.60     24.24 o
   0   5   5     9262.16     9208.82    298.02 o
   1   5   5     6264.77     6477.96    198.47 o
   2   5   5    10122.69    10300.89    235.41 o
   3   5   5      314.28      316.21     24.32 o
   4   5   5      931.65      961.81     32.33 o
   5   5   5     2221.93     2279.63    131.54 o
   6   5   5     2831.17     3036.05     45.32 o
   7   5   5     8053.57     7760.89     43.46 o
   8   5   5      534.11      547.40     34.07 o
   9   5   5     2740.89     2780.29    107.32 o
  10   5   5      865.77      929.08     50.26 o
  11   5   5     1536.88     1581.69     37.29 o
 -13   6   5        0.90      -23.09     23.09 o
 -12   6   5     2730.67     2891.58     54.45 o
 -11   6   5      829.88      783.38     28.49 o
 -10   6   5       71.72      106.01     20.44 o
  -9   6   5      799.70      795.16     32.47 o
  -8   6   5       42.16       62.51     34.43 o
  -7   6   5      198.52      224.75     28.73 o
  -6   6   5      269.10      299.52     24.79 o
  -5   6   5      590.65      577.75     22.57 o
  -4   6   5     4466.10     4744.53     75.63 o
  -3   6   5     4527.07     4229.16     85.66 o
  -2   6   5     2042.96     1860.46     53.51 o
  -1   6   5      408.66      389.80     24.87 o
   0   6   5       47.88      101.69     29.20 o
   1   6   5      156.75      114.13     23.77 o
   2   6   5     1070.59     1141.81     42.03 o
   3   6   5     3497.17     3945.46     72.36 o
   4   6   5      880.79     1072.40     55.27 o
   5   6   5     4336.40     4321.10     41.36 o
   6   6   5     2014.03     2098.27    206.42 o
   7   6   5     4947.78     5069.95     58.91 o
   8   6   5     2485.58     2452.11     58.72 o
   9   6   5      216.19      207.80     53.94 o
  10   6   5     2990.25     3184.74     31.91 o
  11   6   5        9.56       46.42     71.62 o
 -13   7   5      131.27      145.63     24.30 o
 -12   7   5       64.64       77.37     25.02 o
 -11   7   5       17.31       -0.52     20.24 o
 -10   7   5      290.70      350.77     30.97 o
  -9   7   5       15.46       28.42     20.99 o
  -8   7   5      301.18      340.73     24.48 o
  -7   7   5      182.86      219.93     29.00 o
  -6   7   5       10.85      114.37     24.43 o
  -5   7   5      298.78      288.40     23.41 o
  -4   7   5      124.06      169.54     26.24 o
  -3   7   5      436.65      394.06     35.62 o
  -2   7   5     1078.16     1112.41     26.95 o
  -1   7   5       20.60       39.41     18.76 o
   0   7   5       50.41      100.47     39.48 o
   1   7   5      717.03      776.53     25.19 o
   2   7   5       49.67       42.71     23.15 o
   3   7   5      223.62      277.27     27.37 o
   4   7   5     1126.43     1073.00     30.64 o
   5   7   5     1302.69     1193.43     73.96 o
   6   7   5      842.43      735.14     58.33 o
   7   7   5      327.27      290.23     60.80 o
   8   7   5       70.89       55.26     38.82 o
   9   7   5      310.85      339.03     70.52 o
  10   7   5      338.31      406.97     61.97 o
 -12   8   5       80.85       79.92     21.71 o
 -11   8   5      120.78      201.35     18.91 o
 -10   8   5     1368.25     1347.48     29.32 o
  -9   8   5      937.47      886.42     24.39 o
  -8   8   5      449.26      509.64     21.04 o
  -7   8   5      124.14      195.59     21.21 o
  -6   8   5     1090.65     1102.28     36.26 o
  -5   8   5      780.31      805.17     22.44 o
  -4   8   5      286.56      322.82     36.87 o
  -3   8   5       15.99       42.65     23.09 o
  -2   8   5      939.21     1031.21     30.63 o
  -1   8   5      169.13      212.35     21.07 o
   0   8   5      436.85      521.47     56.90 o
   1   8   5      622.95      638.57     27.67 o
   2   8   5       90.21      132.41     25.47 o
   3   8   5     4604.30     4695.44     73.71 o
   4   8   5       60.23      123.92     62.18 o
   5   8   5      559.45      622.95     42.66 o
   6   8   5      300.38      311.13     59.14 o
   7   8   5      495.15      497.11     23.61 o
   8   8   5      103.21       90.50     22.47 o
   9   8   5      936.23      983.47     44.90 o
  10   8   5      703.57      615.06    117.56 o
 -12   9   5       43.16       26.18     22.46 o
 -11   9   5     1846.80     1865.48     23.63 o
 -10   9   5      696.09      676.33     22.18 o
  -9   9   5     3231.78     3263.51     55.94 o
  -8   9   5      302.11      327.74     36.48 o
  -7   9   5     7261.62     7075.70     94.22 o
  -6   9   5     2235.73     2118.66     32.48 o
  -5   9   5     2052.04     2046.14     32.33 o
  -4   9   5     3069.88     3050.66     57.87 o
  -3   9   5     1475.10     1494.41     69.16 o
  -2   9   5     1969.42     2028.44     58.39 o
  -1   9   5     2706.46     2717.26     70.45 o
   0   9   5     8547.56     8591.06    172.27 o
   1   9   5     1548.51     1689.20     56.41 o
   2   9   5     9779.11     9864.55    171.16 o
   3   9   5      775.78      800.95     32.84 o
   4   9   5     2284.94     2200.65     55.06 o
   5   9   5     3702.06     3530.40    176.57 o
   6   9   5      475.56      452.08     32.36 o
   7   9   5     1606.99     1623.58    211.17 o
   8   9   5      918.26      888.83     65.77 o
   9   9   5     1340.48     1316.00    107.74 o
 -11  10   5     1800.11     1664.74     59.57 o
 -10  10   5     5011.31     5084.15    141.42 o
  -9  10   5       75.56      163.38     35.28 o
  -8  10   5     6206.07     6244.75    164.98 o
  -7  10   5     1831.81     1783.81     51.82 o
  -6  10   5     7741.72     7849.64     80.10 o
  -5  10   5     5622.93     5495.91     87.56 o
  -4  10   5      266.84      309.62     33.37 o
  -3  10   5    11182.59    11117.98    276.87 o
  -2  10   5     2440.86     2381.97     69.53 o
  -1  10   5     7517.53     7544.34    153.49 o
   0  10   5      163.67      208.86     35.82 o
   1  10   5     7838.64     7961.89    124.74 o
   2  10   5     1093.57     1186.37     61.42 o
   3  10   5     7117.47     7337.25    205.31 o
   4  10   5     1423.24     1457.04     34.89 o
   5  10   5      584.00      550.14     50.91 o
   6  10   5     5579.51     5678.64    182.85 o
   7  10   5      651.55      675.14     27.75 o
   8  10   5     1406.56     1317.53     69.12 o
 -10  11   5       41.50       47.11     21.11 o
  -9  11   5     1065.40     1039.67     46.49 o
  -8  11   5     1302.53     1430.26    101.17 o
  -7  11   5     4020.03     3963.23     69.03 o
  -6  11   5      175.51      197.03     23.48 o
  -5  11   5     2305.72     2264.12     28.96 o
  -4  11   5     3263.48     3256.30     47.85 o
  -3  11   5     1704.76     1753.47     52.04 o
  -2  11   5     5057.82     5095.23     92.40 o
  -1  11   5     3717.29     3611.57     52.34 o
   0  11   5     3742.25     3690.79    100.43 o
   1  11   5       39.05      149.89     36.88 o
   2  11   5     7253.89     7320.18    144.97 o
   3  11   5       10.60      -20.57     20.57 o
   4  11   5     2308.79     2402.12     76.56 o
   5  11   5     2097.14     2193.58    112.65 o
   6  11   5     1997.83     2086.01     35.28 o
   7  11   5     3039.77     2883.21     57.22 o
  -9  12   5      258.65      323.88     48.07 o
  -8  12   5      935.82      881.25     35.18 o
  -7  12   5      574.58      616.65     50.88 o
  -6  12   5     2178.45     2208.82     82.20 o
  -5  12   5      136.06      190.82     28.27 o
  -4  12   5      481.55      459.10     26.84 o
  -3  12   5     2499.72     2485.70     81.57 o
  -2  12   5     2087.68     2157.61    127.91 o
  -1  12   5     1865.84     1907.10     49.29 o
   0  12   5      100.65      167.46     30.16 o
   1  12   5     1748.59     1824.31     60.10 o
   2  12   5      104.04      175.25     28.94 o
   3  12   5     2038.71     2032.07     57.93 o
   4  12   5       44.54      122.91     30.99 o
   5  12   5     2215.61     2283.85     83.13 o
   6  12   5     2619.93     2712.05    282.85 o
  -7  13   5     1521.03     1475.25     27.56 o
  -6  13   5        4.47      -27.82     27.82 o
  -5  13   5     1301.75     1324.77     32.44 o
  -4  13   5     1904.13     1916.33    107.64 o
  -3  13   5      248.65      239.45     17.82 o
  -2  13   5     3300.22     3409.98     60.15 o
  -1  13   5       68.72       92.44     24.91 o
   0  13   5      577.58      580.31     28.89 o
   1  13   5      638.34      623.69     21.73 o
   2  13   5      739.32      766.36     49.34 o
   3  13   5        4.65       21.70     39.76 o
   4  13   5      360.21      357.29     19.74 o
   5  13   5      378.08      280.32     31.39 o
  -5  14   5       57.27       86.13     21.27 o
  -4  14   5      751.52      764.80     22.36 o
  -3  14   5      268.60      293.15     19.00 o
  -2  14   5       88.12       94.52     21.20 o
  -1  14   5      109.39      141.59     25.70 o
   0  14   5      217.38      244.00     23.63 o
   1  14   5        0.68       42.95     18.70 o
   2  14   5       53.80       33.71     19.25 o
   3  14   5      136.89      139.74     23.21 o
 -14   0   6     4194.16     4297.83     61.12 o
 -13   0   6     9835.26    10086.47     74.32 o
 -12   0   6     3899.19     3982.72     57.68 o
 -11   0   6     9163.86     9363.08     72.63 o
 -10   0   6       78.02      157.92     32.13 o
  -9   0   6     7978.14     7657.79     80.96 o
  -8   0   6     5782.86     5983.86     75.17 o
  -7   0   6    11557.22    11296.42    206.55 o
  -6   0   6     1390.23     1249.25     39.11 o
  -5   0   6     6152.22     5791.04     58.59 o
  -4   0   6    36743.41    35341.04    121.46 o
  -3   0   6    12580.99    12176.15     79.91 o
  -2   0   6    46781.43    44321.19    140.58 o
   1   0   6     4293.61     4095.02     70.36 o
   2   0   6    20450.99    21356.05    116.26 o
   3   0   6      598.99      611.88     54.69 o
   4   0   6       21.36       68.93     52.41 o
   5   0   6     7230.12     7487.98     81.80 o
   6   0   6     2599.51     2648.82     64.63 o
   7   0   6     5490.05     5256.09     72.70 o
   8   0   6      810.75      820.54     51.89 o
   9   0   6     5653.92     5370.53     75.36 o
  10   0   6       18.17       51.24     56.64 o
  11   0   6     9154.38     8738.06    111.97 o
  12   0   6       50.34       28.74     77.12 o
 -14   1   6      495.20      574.24     34.71 o
 -13   1   6     1601.15     1612.21     50.39 o
 -12   1   6     7856.29     7982.20    125.65 o
 -11   1   6     1951.78     1993.96     30.07 o
 -10   1   6     4367.75     4141.86     35.90 o
  -9   1   6     1624.76     1708.75     41.99 o
  -8   1   6     5363.97     5396.26     35.80 o
  -7   1   6     2254.52     2147.19     27.40 o
  -6   1   6     2720.19     2671.26     34.41 o
  -5   1   6      144.52      161.16     24.26 o
  -4   1   6    15958.21    15885.47    173.92 o
  -3   1   6    33518.99    34009.32    614.51 o
  -2   1   6     7276.86     6678.23     78.16 o
  -1   1   6    20269.24    18962.32     99.81 o
   0   1   6       27.74       14.94     32.81 o
   1   1   6    37885.95    40914.06    142.27 o
   2   1   6      431.52      548.05     39.29 o
   3   1   6     2900.12     3068.92     64.11 o
   4   1   6      394.19      432.45     31.26 o
   5   1   6     4184.38     4296.00     64.90 o
   6   1   6     4773.95     4951.42     83.43 o
   7   1   6     8639.40     8694.15    219.82 o
   8   1   6     3360.56     3250.23     80.88 o
   9   1   6       13.68       31.09     28.97 o
  10   1   6     8726.78     8822.53    400.66 o
  11   1   6       13.74       85.25     57.09 o
 -14   2   6      284.31      284.12     26.75 o
 -13   2   6     2273.81     2284.90     59.89 o
 -12   2   6        7.65       49.85     22.66 o
 -11   2   6     1255.75     1273.35     61.94 o
 -10   2   6      170.19      225.04     48.72 o
  -9   2   6     1236.04     1259.81     41.56 o
  -8   2   6     2885.20     2833.04     29.34 o
  -7   2   6      303.59      306.71     23.95 o
  -6   2   6      417.62      380.12     26.39 o
  -5   2   6       25.83      130.70     24.30 o
  -4   2   6      176.02      170.05     28.68 o
  -3   2   6     9039.62     8293.77     48.85 o
  -2   2   6     1917.76     1711.05     38.13 o
  -1   2   6     5159.83     4908.84    409.78 o
   0   2   6     6665.50     7272.11    635.29 o
   1   2   6      388.56      448.53     49.71 o
   2   2   6     8588.07     9090.63    232.10 o
   3   2   6      502.64      586.78     30.21 o
   4   2   6     1231.64     1287.72     28.05 o
   5   2   6      217.29      265.46     29.23 o
   6   2   6    11925.81    12249.06    215.23 o
   7   2   6     1136.40     1193.53     38.40 o
   8   2   6     3064.64     3143.80    208.82 o
   9   2   6     3796.64     3840.01    238.70 o
  10   2   6       21.96       27.69     35.83 o
  11   2   6     4199.59     4107.84     76.08 o
 -14   3   6       40.51       57.04     23.52 o
 -13   3   6      485.84      516.02     27.28 o
 -12   3   6      367.03      447.99     78.92 o
 -11   3   6      438.22      451.34     77.25 o
 -10   3   6      826.94      795.91     24.76 o
  -9   3   6       22.75      -30.01     31.70 o
  -8   3   6     1776.52     1843.93     29.12 o
  -7   3   6      161.68      167.70     25.81 o
  -6   3   6      258.87      175.63     62.56 o
  -5   3   6      102.20      101.89     32.51 o
  -4   3   6     2254.64     2013.47     43.70 o
  -3   3   6     3960.97     4289.82    132.06 o
  -2   3   6     2432.85     2679.42    112.86 o
  -1   3   6     1984.65     1958.84     88.46 o
   0   3   6      312.89      213.35     41.09 o
   1   3   6     3150.33     3159.79    137.12 o
   2   3   6     2433.86     2403.32     88.00 o
   3   3   6       84.66      187.03     25.08 o
   4   3   6      180.43      200.02     30.75 o
   5   3   6      254.69      285.23     33.21 o
   6   3   6        1.61       -0.97     28.14 o
   7   3   6      217.55      214.68     69.64 o
   8   3   6      235.37      232.79     39.18 o
   9   3   6        1.44       47.62     25.96 o
  10   3   6      894.02      920.13     35.27 o
  11   3   6        2.07      -34.25     34.25 o
 -14   4   6       22.41       54.10     65.72 o
 -13   4   6      395.10      424.33     24.17 o
 -12   4   6       51.87      137.62     68.36 o
 -11   4   6       22.36       82.56     30.20 o
 -10   4   6        0.40       28.60     23.07 o
  -9   4   6        7.61       16.55     30.87 o
  -8   4   6       68.24      176.20     40.79 o
  -7   4   6     2643.63     2903.60     29.07 o
  -6   4   6      537.55      461.07     31.02 o
  -5   4   6      230.86      237.84     26.86 o
  -4   4   6      302.02      421.52     34.45 o
  -3   4   6        0.43       -6.72     24.15 o
  -2   4   6      127.01       85.31     23.44 o
  -1   4   6      925.21      940.28     52.59 o
   0   4   6      710.32      951.23     36.73 o
   1   4   6        7.92       46.85     30.28 o
   2   4   6     1303.54     1318.85     66.46 o
   3   4   6      209.76      213.54     27.29 o
   4   4   6     1732.53     1751.45     35.67 o
   5   4   6     1484.98     1589.08     38.78 o
   6   4   6      130.69      170.44     26.64 o
   7   4   6      426.91      504.66     37.16 o
   8   4   6      179.20      239.12     39.44 o
   9   4   6      133.40      165.70     33.36 o
  10   4   6       31.79       76.54     45.84 o
  11   4   6      583.51      559.15     35.59 o
 -14   5   6      119.67      128.80     24.98 o
 -13   5   6      486.62      539.74     19.94 o
 -12   5   6     2312.78     2328.93     45.09 o
 -11   5   6     1184.83     1195.37     45.71 o
 -10   5   6     3708.43     3782.73     32.14 o
  -9   5   6      234.11      281.92     19.44 o
  -8   5   6     5861.71     5794.96     87.59 o
  -7   5   6     1251.45     1234.99     21.68 o
  -6   5   6     5539.54     5449.94    154.81 o
  -5   5   6     3163.88     3101.66    168.76 o
  -4   5   6     3556.99     3857.15    136.58 o
  -3   5   6    11708.12    11389.48    447.48 o
  -2   5   6      280.66      268.92     26.63 o
  -1   5   6     4640.54     4830.07    177.06 o
   0   5   6      744.79      746.62     35.17 o
   1   5   6     8103.74     8406.80    311.44 o
   2   5   6      566.87      513.16     30.25 o
   3   5   6     2107.40     2069.90     58.93 o
   4   5   6     2700.89     2878.00     39.32 o
   5   5   6      565.60      545.38     34.49 o
   6   5   6     3092.75     3021.69    168.77 o
   7   5   6      411.61      480.72     33.21 o
   8   5   6      227.43      231.04     28.58 o
   9   5   6       36.83      107.52     25.35 o
  10   5   6     2168.67     2209.50    134.08 o
  11   5   6       33.51       -2.29     27.59 o
 -13   6   6     2557.82     2663.65     32.10 o
 -12   6   6      901.41      908.03     23.08 o
 -11   6   6     2834.65     2991.54     57.63 o
 -10   6   6       66.71       67.35     20.80 o
  -9   6   6     4906.04     4980.30     64.52 o
  -8   6   6     1046.23     1091.17     22.36 o
  -7   6   6     8519.11     8471.83    311.70 o
  -6   6   6      676.17      773.25     28.06 o
  -5   6   6      672.08      688.64     47.89 o
  -4   6   6     8073.23     7714.18    209.60 o
  -3   6   6     5127.82     5151.80    158.89 o
  -2   6   6     7119.84     6540.47    260.87 o
  -1   6   6     2504.65     2674.54    124.18 o
   0   6   6    12003.82    12092.06    336.88 o
   1   6   6     2217.84     2197.69     91.79 o
   2   6   6    12639.19    12796.67    265.99 o
   3   6   6        1.41       65.37     36.21 o
   4   6   6     3901.20     4060.82     86.06 o
   5   6   6     2567.62     2705.84     60.28 o
   6   6   6     4048.40     4046.19    151.67 o
   7   6   6     1904.10     1935.06     28.34 o
   8   6   6      884.82      896.48     27.77 o
   9   6   6     3060.71     2924.89     34.04 o
  10   6   6       30.03      -13.65     71.88 o
 -13   7   6      227.72      226.38     29.29 o
 -12   7   6     3215.57     3319.37     35.29 o
 -11   7   6      673.77      651.76     37.28 o
 -10   7   6      986.23     1000.66     42.41 o
  -9   7   6       85.43       91.83     20.22 o
  -8   7   6     4270.38     4259.02     96.18 o
  -7   7   6      175.65      117.26     29.08 o
  -6   7   6     2343.29     2280.56     65.36 o
  -5   7   6     1369.57     1369.82     56.92 o
  -4   7   6     2717.20     2796.26     87.72 o
  -3   7   6     7724.97     7621.02    201.05 o
  -2   7   6    11439.80    11589.81    429.03 o
  -1   7   6     5183.76     5285.58    157.55 o
   0   7   6      548.33      554.95     24.45 o
   1   7   6    14486.98    14799.57    397.56 o
   2   7   6      203.62      244.86     25.52 o
   3   7   6     3863.66     3989.69     92.42 o
   4   7   6        2.24       48.67     24.86 o
   5   7   6     3795.92     4005.37     34.90 o
   6   7   6     2370.63     2670.37     36.46 o
   7   7   6     6169.09     6358.26    287.73 o
   8   7   6     2178.12     2175.44     35.47 o
   9   7   6      521.35      588.41     68.08 o
  10   7   6     9485.06     9201.69    638.24 o
 -12   8   6     1472.57     1453.51     42.17 o
 -11   8   6     4895.28     5017.47     50.62 o
 -10   8   6      111.62      127.01     48.99 o
  -9   8   6     1503.27     1571.45     24.63 o
  -8   8   6     1817.40     1798.13     31.75 o
  -7   8   6     1439.15     1422.59     70.70 o
  -6   8   6       69.45       53.89     20.11 o
  -5   8   6     1173.82     1243.55     28.82 o
  -4   8   6     5432.63     5347.45    119.24 o
  -3   8   6     6968.15     6738.83    125.77 o
  -2   8   6     7873.19     8171.59    211.60 o
  -1   8   6     1748.45     1693.91     33.93 o
   0   8   6     4727.93     4766.25    106.10 o
   1   8   6        9.33       35.80     24.59 o
   2   8   6     7169.97     7403.57    118.09 o
   3   8   6      608.37      675.20     49.81 o
   4   8   6     2009.63     2134.11     72.01 o
   5   8   6     1953.47     2069.69     80.99 o
   6   8   6     4121.22     4261.72    153.98 o
   7   8   6     1931.74     1954.80     39.11 o
   8   8   6     1262.00     1381.21     43.18 o
   9   8   6     4874.64     5094.98    266.63 o
 -12   9   6     2747.21     2609.67     93.05 o
 -11   9   6     1104.19     1137.98     21.75 o
 -10   9   6     1893.97     1897.94     45.16 o
  -9   9   6      342.61      387.98     37.37 o
  -8   9   6     3817.39     3898.86     95.63 o
  -7   9   6      136.29      222.25     52.14 o
  -6   9   6     3748.40     3720.75    117.98 o
  -5   9   6     1539.89     1439.61     39.64 o
  -4   9   6     1705.35     1652.66     68.08 o
  -3   9   6     8031.06     7935.46     87.08 o
  -2   9   6     2620.94     2738.52    112.71 o
  -1   9   6     8031.93     7926.93    120.20 o
   0   9   6     2098.30     2099.61     23.06 o
   1   9   6     6616.17     6694.26     97.62 o
   2   9   6     1203.42     1274.27     25.44 o
   3   9   6     1130.41     1135.02     30.86 o
   4   9   6      755.34      714.25     39.92 o
   5   9   6      114.43       73.39     72.96 o
   6   9   6     1004.30     1102.14     62.16 o
   7   9   6      889.66      897.31     55.27 o
   8   9   6      106.43      131.78     22.85 o
   9   9   6        6.65       97.73     40.51 o
 -11  10   6      638.22      673.59     48.26 o
 -10  10   6      104.30       94.06     26.88 o
  -9  10   6        5.83       21.41     22.63 o
  -8  10   6      909.02      972.75     34.94 o
  -7  10   6        0.64       47.57     25.36 o
  -6  10   6       16.37       62.01     27.98 o
  -5  10   6       23.81       47.98     32.49 o
  -4  10   6      130.70      150.17     24.99 o
  -3  10   6     1133.74     1123.12     23.10 o
  -2  10   6      379.77      448.56     17.76 o
  -1  10   6      109.40       85.43     20.85 o
   0  10   6     1398.60     1376.85     21.43 o
   1  10   6       57.09      111.47     52.95 o
   2  10   6      252.94      256.27     22.71 o
   3  10   6       29.27       22.50     23.75 o
   4  10   6      169.38      210.24     25.95 o
   5  10   6       75.02       38.56     83.65 o
   6  10   6     1861.94     1901.82     93.63 o
   7  10   6        4.43       67.45     47.92 o
   8  10   6      861.21      854.76     43.57 o
 -10  11   6       41.83       50.58     21.11 o
  -9  11   6      681.15      656.29     24.43 o
  -8  11   6     1364.68     1470.92     30.18 o
  -7  11   6       12.31       84.54     61.48 o
  -6  11   6     1362.40     1385.10     59.58 o
  -5  11   6     1334.71     1292.26     65.18 o
  -4  11   6       14.45       88.43     39.39 o
  -3  11   6      780.93      722.67     21.28 o
  -2  11   6     1114.66     1057.57     36.39 o
  -1  11   6      100.26      117.27     17.03 o
   0  11   6        1.86       63.38     35.65 o
   1  11   6      136.91      141.15     22.93 o
   2  11   6       98.57       99.32     23.50 o
   3  11   6      375.71      382.58     37.06 o
   4  11   6      600.88      612.17     23.57 o
   5  11   6       29.62       24.14    103.10 o
   6  11   6      174.43      163.47     27.04 o
   7  11   6      392.60      494.93     93.67 o
  -9  12   6      320.07      237.27     50.19 o
  -8  12   6        5.52       30.51     20.87 o
  -7  12   6     1352.98     1379.44     61.70 o
  -6  12   6        0.99        8.06     44.17 o
  -5  12   6      317.20      443.12     29.84 o
  -4  12   6      428.81      440.71     48.50 o
  -3  12   6      280.65      274.75     38.24 o
  -2  12   6        3.22       29.05     23.06 o
  -1  12   6      844.30      931.89     36.96 o
   0  12   6       43.98       64.49     16.28 o
   1  12   6      666.40      736.88     42.11 o
   2  12   6     2560.12     2601.93     34.95 o
   3  12   6      423.96      468.73     24.69 o
   4  12   6     3964.26     4094.73    158.02 o
   5  12   6     1115.13     1141.38     34.00 o
   6  12   6     1464.15     1461.06    133.14 o
  -7  13   6      140.38      224.71     47.72 o
  -6  13   6     3172.19     3095.47     97.01 o
  -5  13   6     1416.79     1335.16     61.62 o
  -4  13   6      332.82      330.69     21.20 o
  -3  13   6     1788.47     1813.04     29.52 o
  -2  13   6      455.67      465.48     34.99 o
  -1  13   6      657.26      596.19     51.31 o
   0  13   6       61.44        7.25     20.38 o
   1  13   6     3508.16     3379.65     49.35 o
   2  13   6      272.43      324.10     32.62 o
   3  13   6     3470.78     3390.73     72.82 o
   4  13   6      407.60      395.34     21.94 o
  -4  14   6     5069.20     4709.21    151.49 o
  -3  14   6      782.85      846.75     58.96 o
  -2  14   6     3810.05     3960.16    126.23 o
  -1  14   6       77.29      135.70     20.93 o
   0  14   6     4383.92     4246.85    111.51 o
   1  14   6       72.36      142.20     55.25 o
   2  14   6     6247.50     5722.76     55.54 o
 -14   1   7       45.76       48.83     32.87 o
 -13   1   7      621.81      647.97     33.78 o
 -12   1   7     1279.42     1358.65     63.66 o
 -11   1   7     2558.25     2685.55     31.14 o
 -10   1   7      331.31      390.01     23.93 o
  -9   1   7     5201.23     4993.27     64.26 o
  -8   1   7      464.26      459.71     49.20 o
  -7   1   7     4481.10     4008.83     78.35 o
  -6   1   7     1545.41     1521.01     28.97 o
  -5   1   7       47.50       18.79     27.58 o
  -4   1   7       34.49      -30.42     31.43 o
  -3   1   7     1744.50     1636.37     37.22 o
  -2   1   7      920.67      822.10     41.62 o
  -1   1   7      290.95      156.64     53.71 o
   0   1   7    12015.26    11397.35    713.83 o
   1   1   7     3454.44     3898.75    299.14 o
   2   1   7     3003.11     3147.52     39.29 o
   3   1   7     1057.76     1231.22     50.23 o
   4   1   7       96.98      110.57     37.02 o
   5   1   7      185.49      282.11     38.98 o
   6   1   7     3027.69     3074.15     77.90 o
   7   1   7      189.73      223.64     41.01 o
   8   1   7       43.26       16.20     35.90 o
   9   1   7      214.03      206.92     43.10 o
  10   1   7       11.93       66.97     56.25 o
  11   1   7      114.74      122.96     49.22 o
 -14   2   7      484.33      526.52     24.44 o
 -13   2   7      578.08      585.21     21.85 o
 -12   2   7     1235.42     1238.00     23.22 o
 -11   2   7     1540.13     1464.22     24.73 o
 -10   2   7     2000.11     1977.24     30.47 o
  -9   2   7      337.31      333.28     27.53 o
  -8   2   7     5383.00     5380.65     86.13 o
  -7   2   7      109.20       51.03     33.10 o
  -6   2   7      984.65     1081.56     27.08 o
  -5   2   7     2001.74     1785.14     53.25 o
  -4   2   7     8197.62     7858.90    155.77 o
  -3   2   7     6686.17     6774.09     48.16 o
  -2   2   7     6874.30     7128.47    574.33 o
  -1   2   7     5330.91     5135.37    341.57 o
   0   2   7      108.66       90.41     34.04 o
   1   2   7    20855.37    21315.74   1645.73 o
   2   2   7      822.73      982.15     26.58 o
   3   2   7     5615.22     5576.11    205.82 o
   4   2   7     1074.51     1107.44     49.26 o
   5   2   7      903.39      990.74     52.09 o
   6   2   7      547.32      554.57     27.30 o
   7   2   7     2480.79     2561.19     74.38 o
   8   2   7      936.03      985.85     35.03 o
   9   2   7      474.57      473.89     33.33 o
  10   2   7     4906.31     4944.30    222.67 o
  11   2   7      166.79      176.02     59.63 o
 -14   3   7       74.32       94.87     23.60 o
 -13   3   7     2550.76     2521.51     26.25 o
 -12   3   7     2936.62     2855.89     45.56 o
 -11   3   7     4018.77     3943.94     69.85 o
 -10   3   7        0.51       17.95     20.31 o
  -9   3   7     3470.51     3371.62     83.22 o
  -8   3   7      637.10      663.51     29.60 o
  -7   3   7     3024.89     2989.93     31.10 o
  -6   3   7      294.52      362.98     26.74 o
  -5   3   7      142.18      165.22     29.84 o
  -4   3   7     1986.98     1770.47     74.52 o
  -3   3   7    11031.84    10813.42    430.96 o
  -2   3   7     1689.27     1679.28     60.93 o
  -1   3   7     5686.81     5955.65    411.63 o
   0   3   7    21060.57    20437.73   1354.03 o
   1   3   7     3735.69     3886.01    290.98 o
   2   3   7    19003.69    19887.49    934.44 o
   3   3   7       43.85       77.40     35.74 o
   4   3   7     3265.42     3325.64    108.07 o
   5   3   7     1254.20     1369.50     40.10 o
   6   3   7    14671.89    14720.30    586.39 o
   7   3   7     1321.82     1265.82     27.42 o
   8   3   7     2125.85     2052.05     89.02 o
   9   3   7     8076.09     8117.98    350.58 o
  10   3   7     1266.13     1226.21     96.66 o
  11   3   7     9375.90     8712.15    401.13 o
 -14   4   7     2253.73     2128.59     31.92 o
 -13   4   7     2424.96     2402.87     29.56 o
 -12   4   7     4781.80     4926.19     34.14 o
 -11   4   7     3420.10     3411.03    112.07 o
 -10   4   7     8220.77     8194.78     54.78 o
  -9   4   7      454.79      413.48     46.29 o
  -8   4   7    17987.75    17480.40     49.12 o
  -7   4   7      557.67      492.93     30.48 o
  -6   4   7     1774.14     1703.93     32.48 o
  -5   4   7     6173.55     6050.20    231.27 o
  -4   4   7     3570.95     3476.08    166.10 o
  -3   4   7    15791.23    15478.59    717.39 o
  -2   4   7     6590.46     6138.78    222.54 o
  -1   4   7    17082.55    16834.59    708.72 o
   0   4   7     1068.71     1117.31     54.22 o
   1   4   7    33771.18    34362.53   1528.38 o
   2   4   7     1867.62     1811.28     62.86 o
   3   4   7     4465.18     4724.98    105.78 o
   4   4   7     5996.04     6065.00    153.80 o
   5   4   7     1875.24     1960.35     91.85 o
   6   4   7     1815.68     1809.72     36.41 o
   7   4   7     1854.08     1862.59     28.73 o
   8   4   7      799.37      847.69     42.79 o
   9   4   7      113.73      193.59     32.25 o
  10   4   7     4543.04     4294.45    197.25 o
 -14   5   7     1086.37     1010.16     91.23 o
 -13   5   7     2032.54     2085.45     35.46 o
 -12   5   7     3237.95     3309.25     28.10 o
 -11   5   7     3072.30     3116.95     23.85 o
 -10   5   7       22.29       60.25     29.90 o
  -9   5   7     8583.89     8570.16    145.39 o
  -8   5   7     1944.73     1937.27     22.60 o
  -7   5   7     5185.64     5261.79     53.13 o
  -6   5   7     1338.07     1331.79     30.20 o
  -5   5   7      771.89      666.78     48.01 o
  -4   5   7    11106.29    11224.43    430.26 o
  -3   5   7     5164.30     4957.27    148.18 o
  -2   5   7     7886.99     7573.78    247.58 o
  -1   5   7      997.74      908.94     36.76 o
   0   5   7    16459.06    16558.82    554.48 o
   1   5   7        0.97       -1.00     30.10 o
   2   5   7    11055.94    11436.33    348.39 o
   3   5   7     1566.43     1694.01     52.54 o
   4   5   7      350.45      410.44     25.29 o
   5   5   7     2639.15     2714.74     37.96 o
   6   5   7     1930.43     2015.00    111.61 o
   7   5   7       55.26       10.16     32.34 o
   8   5   7       83.96      132.29     53.61 o
   9   5   7     3270.17     3310.89    303.86 o
  10   5   7      417.24      456.67     60.41 o
 -13   6   7      140.56      167.03     30.09 o
 -12   6   7      669.33      747.79     29.44 o
 -11   6   7      301.49      314.26     27.94 o
 -10   6   7     1661.33     1655.08     34.22 o
  -9   6   7     1446.43     1393.41     24.94 o
  -8   6   7     1238.98     1224.14     49.13 o
  -7   6   7      195.68      261.11     23.36 o
  -6   6   7      258.40      277.71     35.28 o
  -5   6   7       60.63       90.24     25.76 o
  -4   6   7      167.38      274.43     71.24 o
  -3   6   7       12.17       92.06     52.67 o
  -2   6   7     3309.36     3092.59     85.01 o
  -1   6   7     1453.97     1482.62    123.00 o
   0   6   7     1064.66     1193.17     27.27 o
   1   6   7    11700.15    11285.37    325.76 o
   2   6   7      215.54      258.46     22.62 o
   3   6   7      628.06      659.73     28.14 o
   4   6   7      183.83      237.32     28.69 o
   5   6   7     1936.60     2039.49     31.20 o
   6   6   7        1.33       28.56     47.53 o
   7   6   7     2001.44     2002.05     31.50 o
   8   6   7      393.10      484.87     33.59 o
   9   6   7      175.34      161.23     26.73 o
  10   6   7     3848.43     3640.07    113.56 o
 -13   7   7        0.76       -2.84     32.57 o
 -12   7   7       57.73      101.09     20.67 o
 -11   7   7        4.71       48.13     22.33 o
 -10   7   7      367.75      416.82     34.87 o
  -9   7   7     1476.18     1508.01     39.83 o
  -8   7   7      546.03      607.56     32.45 o
  -7   7   7      359.37      400.90     35.98 o
  -6   7   7      493.20      537.55     24.18 o
  -5   7   7      334.38      336.82     27.33 o
  -4   7   7      617.06      554.45     45.03 o
  -3   7   7      202.90      219.69     44.87 o
  -2   7   7      176.31      218.16     80.56 o
  -1   7   7      250.85      324.39     23.12 o
   0   7   7     1484.69     1472.07     25.23 o
   1   7   7      702.87      680.74     23.52 o
   2   7   7      711.62      658.68     26.10 o
   3   7   7      300.56      251.27     35.57 o
   4   7   7       38.19       50.30     28.37 o
   5   7   7       20.21       25.17     25.93 o
   6   7   7       72.01      107.89     63.79 o
   7   7   7      231.06      280.39     26.51 o
   8   7   7      469.81      525.03     43.86 o
   9   7   7       36.31      202.43     42.33 o
 -12   8   7      127.45      145.91     19.46 o
 -11   8   7      408.66      443.30     19.26 o
 -10   8   7       55.03      113.45     20.00 o
  -9   8   7        0.81       30.00     37.90 o
  -8   8   7      447.94      447.68     22.97 o
  -7   8   7     1778.65     1769.33     67.58 o
  -6   8   7     1053.75     1105.81     27.26 o
  -5   8   7       25.52       55.93     20.87 o
  -4   8   7      720.99      723.61     51.35 o
  -3   8   7      322.75      376.06     20.27 o
  -2   8   7      413.90      425.07     25.15 o
  -1   8   7        1.18       23.38     45.00 o
   0   8   7        0.34       46.83     19.93 o
   1   8   7      251.26      292.43     37.53 o
   2   8   7     1654.65     1595.31     24.96 o
   3   8   7     6660.58     6844.64     59.85 o
   4   8   7      341.59      414.46     32.55 o
   5   8   7     3544.30     3555.39     30.73 o
   6   8   7      680.49      652.27     29.52 o
   7   8   7     1730.15     1906.01     88.04 o
   8   8   7      874.83      834.61     33.88 o
   9   8   7       39.47      114.01     34.43 o
 -11   9   7     2092.72     2175.29     54.20 o
 -10   9   7       56.94      121.29     27.13 o
  -9   9   7     2838.21     2746.20     37.56 o
  -8   9   7        0.81       19.98     55.06 o
  -7   9   7     8693.98     8434.93    125.65 o
  -6   9   7     1753.47     1690.05     49.59 o
  -5   9   7     1185.82     1129.33     91.71 o
  -4   9   7     4535.20     4549.41    157.89 o
  -3   9   7     1421.23     1357.97     26.34 o
  -2   9   7     4817.57     4895.40    203.17 o
  -1   9   7      437.35      467.73     30.49 o
   0   9   7     3467.90     3606.92    105.30 o
   1   9   7      157.04      176.50     20.69 o
   2   9   7     2722.92     2906.43     76.34 o
   3   9   7      230.27      295.65     24.61 o
   4   9   7     2384.64     2536.44     82.29 o
   5   9   7     2096.20     2059.20     54.75 o
   6   9   7     3153.10     3184.15     37.47 o
   7   9   7      698.93      670.90     33.54 o
   8   9   7        1.45      -20.03     26.53 o
 -11  10   7      661.91      594.51     22.83 o
 -10  10   7     2177.84     2189.43     39.63 o
  -9  10   7      217.50      262.91     20.77 o
  -8  10   7     7279.10     7191.10    236.19 o
  -7  10   7      477.39      549.20     33.03 o
  -6  10   7     2946.28     2939.43    126.49 o
  -5  10   7     5671.38     5549.97     77.93 o
  -4  10   7     2464.34     2322.33     48.35 o
  -3  10   7     7669.39     7548.01    104.01 o
  -2  10   7     3459.82     3367.66     66.72 o
  -1  10   7     8752.75     8839.05    196.00 o
   0  10   7      326.24      382.89     32.50 o
   1  10   7     8962.38     8895.24    164.19 o
   2  10   7        4.84       31.83     23.38 o
   3  10   7     2159.10     2153.57     47.46 o
   4  10   7     1894.87     1901.91     77.04 o
   5  10   7     1616.75     1718.44    151.05 o
   6  10   7     2332.00     2323.11     99.19 o
   7  10   7      771.11      688.38     28.38 o
 -10  11   7        5.82       -3.65     27.50 o
  -9  11   7     2380.91     2288.16     34.50 o
  -8  11   7       29.87       20.45     39.04 o
  -7  11   7     3236.27     3179.66     51.97 o
  -6  11   7      267.08      225.01     27.93 o
  -5  11   7      932.64      914.02     50.33 o
  -4  11   7     3696.33     3623.41     32.08 o
  -3  11   7     3006.39     2891.82    107.74 o
  -2  11   7     2424.81     2384.92     54.46 o
  -1  11   7        7.52       41.67     20.23 o
   0  11   7     4445.08     4549.53    126.40 o
   1  11   7      276.19      315.16     18.99 o
   2  11   7     6827.51     6933.68    135.70 o
   3  11   7       35.57       44.42     36.18 o
   4  11   7     2933.25     2928.49     29.89 o
   5  11   7     2658.71     2622.19     29.16 o
   6  11   7     3454.28     3500.39     39.61 o
  -8  12   7     1463.48     1419.95    105.03 o
  -7  12   7        1.26       13.63     26.48 o
  -6  12   7      805.65      752.18     58.16 o
  -5  12   7      761.34      762.62     40.30 o
  -4  12   7      938.84      873.09     86.01 o
  -3  12   7      402.85      439.00     36.64 o
  -2  12   7     2111.64     2109.75     86.74 o
  -1  12   7     1850.07     1936.14     44.33 o
   0  12   7       72.30      161.82     32.11 o
   1  12   7     6128.29     6081.27    185.38 o
   2  12   7      471.35      543.87     38.96 o
   3  12   7     2027.18     2003.75     36.57 o
   4  12   7      283.91      303.69     38.95 o
   5  12   7     2739.17     2577.06    235.22 o
  -6  13   7      306.79      285.46     45.72 o
  -5  13   7       57.61       85.73     47.34 o
  -4  13   7     1212.37     1273.88     23.76 o
  -3  13   7     1174.50     1127.46     71.90 o
  -2  13   7      671.29      674.96     57.58 o
  -1  13   7       67.17       26.37     26.39 o
   0  13   7     2356.35     2294.36     26.75 o
   1  13   7      139.05      178.33     41.35 o
   2  13   7     1168.01     1168.41     50.62 o
   3  13   7        1.73      -11.94     33.55 o
  -3  14   7        0.69       45.05     23.53 o
  -2  14   7       21.80       37.93     72.15 o
  -1  14   7       48.23       39.36     37.21 o
   0  14   7       87.02      105.61     23.97 o
 -14   0   8     2355.61     2468.90     53.51 o
 -13   0   8     2627.30     2765.73     54.75 o
 -12   0   8     6957.26     6900.42     54.88 o
 -11   0   8     5102.72     5170.39     60.28 o
 -10   0   8      778.34      780.94     48.96 o
  -9   0   8    23105.21    21819.41     85.31 o
  -8   0   8       49.42       81.67     51.11 o
  -7   0   8    10177.15     9927.62     74.45 o
  -6   0   8     9234.34     9027.55     63.14 o
  -5   0   8     9017.62     8891.39     63.33 o
  -4   0   8    52147.52    51975.56    138.44 o
  -3   0   8     1817.53     1572.22     57.74 o
  -2   0   8     5859.72     5944.18     58.85 o
   0   0   8    37398.16    40789.02    127.06 o
   1   0   8      331.13      389.56     54.36 o
   2   0   8    17905.28    19007.06    100.53 o
   3   0   8     4656.34     5129.10     68.93 o
   4   0   8     2184.41     2312.71     62.68 o
   5   0   8     6874.07     7053.68     75.10 o
   6   0   8      222.94      202.62     47.73 o
   7   0   8      160.16      224.92     48.44 o
   8   0   8        2.58       14.11     45.32 o
   9   0   8     2795.35     2589.71     72.37 o
  10   0   8     1631.79     1565.00     70.36 o
 -14   1   8     4120.94     3929.08    103.91 o
 -13   1   8       22.95       34.26     32.73 o
 -12   1   8     1480.45     1548.83    125.98 o
 -11   1   8     1191.06     1167.27     23.31 o
 -10   1   8     6365.99     6551.55     93.33 o
  -9   1   8       89.98       98.05     35.16 o
  -8   1   8    12094.69    11885.13     80.72 o
  -7   1   8      589.30      612.71     40.34 o
  -6   1   8     1153.08     1163.15     33.30 o
  -5   1   8     5806.54     5492.01     46.46 o
  -4   1   8     1546.84     1373.43     53.29 o
  -3   1   8       33.74       49.83     37.58 o
  -2   1   8     2811.94     3017.96     61.51 o
  -1   1   8     5467.42     5284.36    301.52 o
   0   1   8     2330.30     2388.93    174.88 o
   1   1   8    27537.59    28274.81    865.77 o
   2   1   8      136.84      135.46     36.54 o
   3   1   8     9571.39    10233.46     55.94 o
   4   1   8     6442.34     6531.03    120.26 o
   5   1   8     8494.90     8680.26     54.83 o
   6   1   8     1293.74     1245.61     40.01 o
   7   1   8      795.20      768.19     36.50 o
   8   1   8     1270.31     1187.76     40.39 o
   9   1   8     1725.28     1619.37     44.63 o
  10   1   8     6602.21     6263.70     79.59 o
 -14   2   8      145.40      188.30     33.92 o
 -13   2   8      236.80      252.89     27.02 o
 -12   2   8      664.17      642.09     27.52 o
 -11   2   8      252.97      283.87     23.70 o
 -10   2   8      415.42      427.45     23.85 o
  -9   2   8     8726.58     8614.12    168.58 o
  -8   2   8        0.34      -23.94     29.10 o
  -7   2   8     2695.22     2737.88     81.22 o
  -6   2   8        1.53        3.78     22.98 o
  -5   2   8      833.31      968.06     28.17 o
  -4   2   8      311.27      268.54     45.85 o
  -3   2   8     2607.72     2243.40     59.76 o
  -2   2   8      133.91      207.77     26.62 o
  -1   2   8     2304.32     2152.93    221.37 o
   0   2   8    14232.20    13991.52   1256.69 o
   1   2   8      412.63      383.62     37.55 o
   2   2   8     9456.21     9256.86    288.42 o
   3   2   8      288.47      290.08     30.33 o
   4   2   8     5887.88     5890.75    222.09 o
   5   2   8     1754.62     1776.48     37.05 o
   6   2   8     4342.51     4248.69    112.65 o
   7   2   8      270.14      177.34     33.55 o
   8   2   8      445.99      441.77     46.88 o
   9   2   8     2049.79     1972.96     55.34 o
  10   2   8     1020.27      980.17     52.41 o
 -14   3   8       12.58       61.25     23.92 o
 -13   3   8      584.37      602.12     54.27 o
 -12   3   8        0.98      -16.52     20.05 o
 -11   3   8     1043.80     1101.61     27.62 o
 -10   3   8     1162.46     1063.75     32.94 o
  -9   3   8      273.24      285.22     51.39 o
  -8   3   8     1242.31     1174.31     38.81 o
  -7   3   8      193.86      194.98     60.84 o
  -6   3   8      136.54      130.76     24.18 o
  -5   3   8     1034.25     1097.23     31.86 o
  -4   3   8       38.59      -30.12     30.12 o
  -3   3   8      621.73      641.30     35.82 o
  -2   3   8       57.86      123.34    170.62 o
  -1   3   8      755.06      709.08     40.25 o
   0   3   8      326.37      331.75    113.37 o
   1   3   8     3345.87     3390.99    332.53 o
   2   3   8       75.40       56.48     70.00 o
   3   3   8        2.14       22.16     33.78 o
   4   3   8      149.50      175.92     27.46 o
   5   3   8      115.74      194.65     35.47 o
   6   3   8       72.16       81.64     22.27 o
   7   3   8       12.75      114.49     25.91 o
   8   3   8      341.35      360.73     34.37 o
   9   3   8       20.86       19.95     32.74 o
  10   3   8       39.96      -18.27     48.70 o
 -14   4   8       97.15       94.81     27.32 o
 -13   4   8      100.16      112.11     21.06 o
 -12   4   8        0.46       83.17     64.51 o
 -11   4   8      167.16      137.83     22.86 o
 -10   4   8      294.31      316.95     24.05 o
  -9   4   8        0.21       61.30     50.21 o
  -8   4   8      148.10      117.05     23.82 o
  -7   4   8        8.82       -5.43     64.00 o
  -6   4   8       14.94       11.02     20.70 o
  -5   4   8      725.57      728.36     31.72 o
  -4   4   8     1098.27     1217.31     84.61 o
  -3   4   8      814.66      922.70     34.10 o
  -2   4   8      636.63      482.49     34.90 o
  -1   4   8      144.12      190.98     22.21 o
   0   4   8      243.87      189.30     37.58 o
   1   4   8       12.70       79.88     35.78 o
   2   4   8      264.89      321.54     43.92 o
   3   4   8      499.75      504.82     23.60 o
   4   4   8      840.87      978.11     38.41 o
   5   4   8        4.25       75.94     28.15 o
   6   4   8      720.59      859.16     61.35 o
   7   4   8      423.87      487.68     33.15 o
   8   4   8      121.46      108.62     32.18 o
   9   4   8      625.01      582.22     29.32 o
  10   4   8       21.75       42.26     33.21 o
 -13   5   8      765.49      796.24     22.49 o
 -12   5   8     2046.58     2038.95     46.96 o
 -11   5   8      160.63      217.14     29.93 o
 -10   5   8     2447.03     2435.29     83.98 o
  -9   5   8      147.94      213.21     20.53 o
  -8   5   8     4738.43     4650.30     90.16 o
  -7   5   8      478.43      509.79     36.51 o
  -6   5   8     2164.88     2225.48    112.82 o
  -5   5   8     3636.39     3442.13     60.76 o
  -4   5   8     1870.10     1876.02     73.17 o
  -3   5   8     3089.08     2937.39     93.55 o
  -2   5   8      278.55      337.00     43.69 o
  -1   5   8     8399.63     8121.74    341.36 o
   0   5   8      553.63      593.76     31.71 o
   1   5   8     5121.60     5221.63    204.50 o
   2   5   8       25.38       43.98     25.57 o
   3   5   8     2363.55     2473.16     52.70 o
   4   5   8     3029.75     2962.68     50.01 o
   5   5   8     1553.79     1568.86     30.86 o
   6   5   8      167.71      222.88     32.75 o
   7   5   8      238.29      278.23     64.57 o
   8   5   8     1037.83     1026.67     46.98 o
   9   5   8       22.47       96.87     70.23 o
  10   5   8     1484.19     1406.52     52.54 o
 -13   6   8     2046.60     2111.15     46.65 o
 -12   6   8     1789.37     1709.09     38.22 o
 -11   6   8     2521.63     2513.86     30.58 o
 -10   6   8        1.31       78.58     20.11 o
  -9   6   8    11542.50    11844.48    124.58 o
  -8   6   8       15.90       54.06     20.58 o
  -7   6   8     7281.70     7411.84    163.18 o
  -6   6   8      856.14      854.30     34.28 o
  -5   6   8     3311.20     3176.47     63.79 o
  -4   6   8     4748.19     4742.55     95.67 o
  -3   6   8     3846.88     3818.66    216.24 o
  -2   6   8     2895.45     2831.67     99.18 o
  -1   6   8       41.48       41.39     29.38 o
   0   6   8    12501.34    12190.97    391.37 o
   1   6   8      204.61      168.71     32.28 o
   2   6   8     4472.24     4663.35    165.80 o
   3   6   8      865.32      981.98     51.02 o
   4   6   8     2891.14     3039.78     64.39 o
   5   6   8     2402.34     2559.77     79.82 o
   6   6   8     4100.23     4132.51    119.09 o
   7   6   8      460.56      425.52     43.79 o
   8   6   8      563.42      527.81     27.85 o
   9   6   8     3211.49     3094.51     36.24 o
 -12   7   8      868.16      876.63     24.34 o
 -11   7   8      808.32      831.74     21.82 o
 -10   7   8     1351.20     1350.35     46.48 o
  -9   7   8       35.03       59.22     17.85 o
  -8   7   8     4552.71     4714.70    123.01 o
  -7   7   8       10.56       -4.22     20.41 o
  -6   7   8      869.67      861.68     21.90 o
  -5   7   8     1227.46     1200.86     30.31 o
  -4   7   8     3943.75     4124.98    123.69 o
  -3   7   8      848.14      837.32     59.44 o
  -2   7   8     4423.79     4355.10    164.89 o
  -1   7   8     7057.30     6910.89    227.14 o
   0   7   8     2199.01     2255.78     72.48 o
   1   7   8    11653.29    11780.16    351.38 o
   2   7   8     2869.41     3011.73     92.51 o
   3   7   8     6532.52     6690.40    152.02 o
   4   7   8     1977.73     2080.26     60.32 o
   5   7   8    10911.73    11544.00    286.76 o
   6   7   8      932.05      992.52     62.03 o
   7   7   8     2935.62     2845.21    173.06 o
   8   7   8     2760.15     2775.86     33.65 o
   9   7   8      594.63      496.96     34.74 o
 -12   8   8     1546.02     1579.01     26.13 o
 -11   8   8      554.51      553.15     28.02 o
 -10   8   8      219.49      267.23     30.68 o
  -9   8   8     5149.99     5265.15     61.48 o
  -8   8   8       57.20      108.28     19.51 o
  -7   8   8     4799.15     4640.14    124.18 o
  -6   8   8     1885.80     1935.90     69.58 o
  -5   8   8      950.82     1006.10     53.76 o
  -4   8   8     4294.20     4178.46    135.00 o
  -3   8   8     2593.41     2457.25    101.47 o
  -2   8   8     1205.95     1218.76     44.85 o
  -1   8   8      911.76      978.30     59.67 o
   0   8   8    11021.31    11023.32    241.35 o
   1   8   8     2026.89     2150.10    105.28 o
   2   8   8     8932.05     9072.13    145.99 o
   3   8   8      791.77      801.78     26.63 o
   4   8   8     3237.14     3403.76     30.48 o
   5   8   8     2613.92     2975.99     52.05 o
   6   8   8     1822.79     1828.38    106.12 o
   7   8   8       15.49       79.45     27.60 o
   8   8   8      657.94      661.04     50.95 o
 -11   9   8      336.18      373.12     26.10 o
 -10   9   8     4230.94     4100.04     42.63 o
  -9   9   8        7.02       94.41     42.85 o
  -8   9   8     7585.54     7498.91     63.71 o
  -7   9   8       74.36       95.31     20.02 o
  -6   9   8     1578.57     1557.41     51.25 o
  -5   9   8     3708.97     3691.15     81.46 o
  -4   9   8      677.43      604.16     46.39 o
  -3   9   8      912.91      933.93     51.56 o
  -2   9   8       10.56       83.46     23.96 o
  -1   9   8      867.16      981.58     59.27 o
   0   9   8       90.49      128.11     22.44 o
   1   9   8     7004.14     7214.74    132.42 o
   2   9   8      370.59      353.73     23.51 o
   3   9   8     1394.42     1383.54     23.34 o
   4   9   8     2763.79     2932.44    108.69 o
   5   9   8      599.63      637.16     27.21 o
   6   9   8       64.42       97.43     72.34 o
   7   9   8      144.71      222.59     27.39 o
 -10  10   8      318.39      307.90     30.78 o
  -9  10   8     1264.13     1378.19     44.86 o
  -8  10   8        1.04      -22.24     22.24 o
  -7  10   8      388.11      370.82     34.58 o
  -6  10   8      430.52      435.64     20.69 o
  -5  10   8      194.03      175.16     23.42 o
  -4  10   8      116.62      200.84     35.26 o
  -3  10   8      553.79      535.45     48.49 o
  -2  10   8        0.71       24.22     22.68 o
  -1  10   8      119.39      132.84     36.85 o
   0  10   8     1474.21     1517.47     28.33 o
   1  10   8      321.03      361.61     28.33 o
   2  10   8     2186.71     2227.42     49.77 o
   3  10   8      184.36      164.60     32.33 o
   4  10   8      942.97      993.43     41.31 o
   5  10   8      190.05      256.14     34.20 o
   6  10   8      141.67      192.96     26.80 o
  -9  11   8       29.58       35.52     24.44 o
  -8  11   8       80.16      123.04     20.76 o
  -7  11   8       74.54       78.07     34.56 o
  -6  11   8     1639.97     1580.72     48.56 o
  -5  11   8       15.94       77.59     32.84 o
  -4  11   8      744.94      737.21     31.35 o
  -3  11   8     1294.45     1237.50     72.81 o
  -2  11   8      123.31       99.73     22.33 o
  -1  11   8      984.96      971.41     18.95 o
   0  11   8      866.59      885.57     54.31 o
   1  11   8      396.87      458.24     22.73 o
   2  11   8       30.30        0.59     31.30 o
   3  11   8       15.58       28.33     27.86 o
   4  11   8      103.46      177.54     30.10 o
   5  11   8      176.23      265.77     50.69 o
  -8  12   8       78.41       80.21     28.72 o
  -7  12   8      135.26      216.50     31.99 o
  -6  12   8       31.63       52.95     30.49 o
  -5  12   8      817.13      889.17     94.23 o
  -4  12   8      391.51      382.62     27.25 o
  -3  12   8     1443.38     1447.10     28.75 o
  -2  12   8      402.94      450.65     24.15 o
  -1  12   8      134.14      175.49     30.65 o
   0  12   8     1018.90     1010.45     50.28 o
   1  12   8      243.91      287.45     36.61 o
   2  12   8      601.88      656.27     49.20 o
   3  12   8      716.90      763.44     29.76 o
   4  12   8     2039.39     1965.04     53.79 o
  -6  13   8     1854.48     1823.58     33.37 o
  -5  13   8      573.86      558.42     22.99 o
  -4  13   8     3840.46     3650.37     38.35 o
  -3  13   8     1520.50     1547.26    100.56 o
  -2  13   8      634.45      641.96     24.55 o
  -1  13   8     2176.90     2085.24     34.27 o
   0  13   8        1.48       28.07     24.77 o
   1  13   8     2851.60     2978.37    120.26 o
   2  13   8      152.14      186.41     29.10 o
 -14   1   9      106.53      173.62     49.52 o
 -13   1   9      323.14      328.50     33.24 o
 -12   1   9      232.70      273.10     34.79 o
 -11   1   9     1393.95     1399.01    112.95 o
 -10   1   9        0.09       55.67     58.91 o
  -9   1   9     6004.89     5968.52     67.33 o
  -8   1   9       26.71       28.22     35.73 o
  -7   1   9     2517.08     2504.74     34.94 o
  -6   1   9      572.81      446.27     42.01 o
  -5   1   9     2213.92     2273.36     35.19 o
  -4   1   9     2014.94     1756.66     72.34 o
  -3   1   9      289.14      269.29     40.80 o
  -2   1   9     1652.19     1696.54     56.70 o
  -1   1   9      649.32      603.14     32.15 o
   0   1   9     2064.03     2257.22    132.16 o
   1   1   9       50.90       30.02     25.89 o
   2   1   9      995.61     1141.00     38.23 o
   3   1   9     1216.28     1180.14     63.04 o
   4   1   9     1869.69     1922.46     39.47 o
   5   1   9      225.14      273.73     65.09 o
   6   1   9      117.13      154.49     33.18 o
   7   1   9       20.96       92.15     35.92 o
   8   1   9      223.39      246.16     31.90 o
   9   1   9       68.50       49.05     38.06 o
  10   1   9      276.16      290.40     60.15 o
 -14   2   9      668.97      708.13     29.55 o
 -13   2   9     1242.99     1282.68     46.26 o
 -12   2   9      408.05      470.52     56.66 o
 -11   2   9       29.63       46.29     21.87 o
 -10   2   9     3436.08     3436.91     30.01 o
  -9   2   9      870.51      929.21     35.73 o
  -8   2   9     7649.87     7328.14     48.55 o
  -7   2   9        8.78       29.20     28.26 o
  -6   2   9     1290.86     1233.81     28.07 o
  -5   2   9     2814.84     2718.28     41.24 o
  -4   2   9     5119.02     5258.65     40.67 o
  -3   2   9      338.90      189.02     37.97 o
  -2   2   9     1155.95     1067.28     41.19 o
  -1   2   9     3601.54     3685.51    263.12 o
   0   2   9      963.92     1073.69     63.72 o
   1   2   9     7902.86     7399.44    480.98 o
   2   2   9      247.06      220.69     26.74 o
   3   2   9     5220.08     5308.91    245.13 o
   4   2   9      369.79      431.91     33.13 o
   5   2   9    11918.25    11643.82    456.90 o
   6   2   9      982.57      897.16     35.10 o
   7   2   9      986.27      935.90     35.49 o
   8   2   9     2094.18     2049.36     55.08 o
   9   2   9     1557.50     1526.51     54.30 o
  10   2   9     2166.79     1967.95     59.43 o
 -14   3   9      155.92      199.70     27.73 o
 -13   3   9     1483.55     1564.37     80.76 o
 -12   3   9      409.23      440.32     26.65 o
 -11   3   9      419.01      476.28     32.63 o
 -10   3   9      110.24      124.59     41.07 o
  -9   3   9     5791.14     5668.42     40.09 o
  -8   3   9     1340.63     1301.01     40.69 o
  -7   3   9     6025.14     5983.04     47.97 o
  -6   3   9      970.06      939.17     40.31 o
  -5   3   9     9229.00     9138.66    143.00 o
  -4   3   9     4150.84     4173.71    155.73 o
  -3   3   9     2853.78     2818.05    113.86 o
  -2   3   9      823.60      810.74     99.45 o
  -1   3   9     2893.88     3033.05    265.85 o
   0   3   9    11822.18    11222.27    791.51 o
   1   3   9     7387.54     7201.05    454.58 o
   2   3   9    12993.60    13359.07    652.79 o
   3   3   9     2344.34     2412.08     90.10 o
   4   3   9    14732.22    14838.10    601.01 o
   5   3   9     2724.49     2792.50    114.11 o
   6   3   9     4235.77     4294.94    112.20 o
   7   3   9     1722.23     1804.48     51.30 o
   8   3   9      460.86      488.85     48.12 o
   9   3   9     4788.16     4344.45     66.32 o
 -14   4   9     3561.16     3723.36    124.69 o
 -13   4   9     1045.63     1050.63     23.63 o
 -12   4   9     1429.27     1460.23     63.92 o
 -11   4   9      159.55      226.47     37.85 o
 -10   4   9     6673.47     6751.70     39.04 o
  -9   4   9      433.89      485.04     61.14 o
  -8   4   9    16002.36    15721.65    193.28 o
  -7   4   9     1106.57     1170.72     62.19 o
  -6   4   9     6467.36     6542.96    134.74 o
  -5   4   9    12624.13    12180.49    394.36 o
  -4   4   9     5038.26     4845.30    201.72 o
  -3   4   9     2413.74     2293.69    127.26 o
  -2   4   9       40.64        4.43     71.59 o
  -1   4   9     5024.32     4757.96    348.30 o
   0   4   9      823.06      931.21     92.20 o
   1   4   9    11174.18    11150.60    816.08 o
   2   4   9       78.00      153.35     82.61 o
   3   4   9     6178.05     6236.10    283.44 o
   4   4   9     4231.16     4291.96    166.54 o
   5   4   9     8206.72     8152.14    200.74 o
   6   4   9     2567.79     2497.22     52.77 o
   7   4   9       19.62       -0.04     22.41 o
   8   4   9     1345.94     1288.78     51.24 o
   9   4   9     1798.17     1676.32     53.90 o
 -13   5   9     1968.60     1960.85     68.31 o
 -12   5   9      986.46     1001.10     70.03 o
 -11   5   9     1374.65     1468.53     39.33 o
 -10   5   9      365.40      398.09     40.53 o
  -9   5   9     9735.28     9776.54    141.42 o
  -8   5   9       40.02      110.35     35.91 o
  -7   5   9     8999.12     8978.26    153.07 o
  -6   5   9     6090.04     6048.10    170.55 o
  -5   5   9     4636.62     4614.31    169.51 o
  -4   5   9     7100.33     7251.13    235.90 o
  -3   5   9        4.87       42.46     26.04 o
  -2   5   9     2059.72     1885.31     70.13 o
  -1   5   9      209.46      309.49     30.30 o
   0   5   9    10204.48    10082.22    598.97 o
   1   5   9      147.29      109.57     28.24 o
   2   5   9     3763.09     3560.10    139.15 o
   3   5   9     2668.88     2716.23     85.11 o
   4   5   9     4859.05     4939.61    123.17 o
   5   5   9     3732.24     3828.53     84.79 o
   6   5   9      528.63      605.15     38.66 o
   7   5   9      424.27      501.37     32.53 o
   8   5   9        1.72       30.50     32.38 o
   9   5   9      537.18      510.24     35.33 o
 -13   6   9      217.86      244.56     23.82 o
 -12   6   9        0.86      -10.63     35.95 o
 -11   6   9        0.31       41.20     18.12 o
 -10   6   9      185.86      214.32     23.14 o
  -9   6   9      135.40       93.01     39.76 o
  -8   6   9      941.62     1010.42     37.57 o
  -7   6   9      494.44      506.11     39.93 o
  -6   6   9     2400.09     2405.75     55.82 o
  -5   6   9      908.11      817.12     24.70 o
  -4   6   9      290.71      358.88     30.51 o
  -3   6   9      393.87      455.17     45.09 o
  -2   6   9        2.65       -2.05     24.04 o
  -1   6   9       15.56       69.49     60.54 o
   0   6   9     3959.18     3954.27    257.95 o
   1   6   9     4911.00     4994.17    188.90 o
   2   6   9     1012.56     1102.96     81.25 o
   3   6   9     7294.94     7474.88    275.78 o
   4   6   9     1692.84     1732.24     29.82 o
   5   6   9     4535.39     4612.65     58.88 o
   6   6   9      627.89      791.75     32.96 o
   7   6   9      257.00      266.50     51.63 o
   8   6   9      903.15      876.95     33.23 o
 -12   7   9       10.47       78.65     31.74 o
 -11   7   9        0.16       67.83     19.99 o
 -10   7   9       31.32       79.41     51.97 o
  -9   7   9     1010.96     1048.21     31.81 o
  -8   7   9        5.40       -1.29     19.81 o
  -7   7   9      457.12      493.77     33.68 o
  -6   7   9      432.47      419.73     23.24 o
  -5   7   9       13.62       30.42     31.98 o
  -4   7   9       48.73      159.83     26.55 o
  -3   7   9      194.33      200.69     26.73 o
  -2   7   9      332.72      408.27     65.61 o
  -1   7   9       66.64       92.53     23.42 o
   0   7   9       88.85      106.45     33.40 o
   1   7   9       68.38      101.93     33.89 o
   2   7   9        5.01        3.92     29.17 o
   3   7   9      185.60      206.01     22.94 o
   4   7   9      625.51      642.47     61.92 o
   5   7   9      322.02      384.70     32.37 o
   6   7   9       37.87       74.45     23.38 o
   7   7   9        0.03      133.31     59.14 o
   8   7   9      252.75      241.31     51.60 o
 -12   8   9     1011.36      900.27     72.46 o
 -11   8   9      497.20      499.61     19.96 o
 -10   8   9       70.43       62.91     16.77 o
  -9   8   9        6.32       63.58     17.93 o
  -8   8   9      331.95      321.59     21.00 o
  -7   8   9        6.44       40.32     44.84 o
  -6   8   9       22.70      104.06     26.37 o
  -5   8   9      187.19      221.43     23.28 o
  -4   8   9     2544.04     2415.71     55.65 o
  -3   8   9       16.73       19.31     26.27 o
  -2   8   9      554.19      501.39     23.83 o
  -1   8   9     1023.09     1094.33     65.22 o
   0   8   9      184.79      188.17     26.78 o
   1   8   9     2144.41     2256.67     61.59 o
   2   8   9       60.03       56.97     19.86 o
   3   8   9      413.85      378.92     24.32 o
   4   8   9        4.82      -18.01     29.42 o
   5   8   9     1597.10     1651.35     34.99 o
   6   8   9       85.17      215.43     32.55 o
   7   8   9     1528.37     1412.76    107.61 o
 -11   9   9     1843.62     1851.07     40.36 o
 -10   9   9        0.55       -3.66     26.36 o
  -9   9   9     4035.64     3998.18     33.33 o
  -8   9   9      217.52      268.78     33.00 o
  -7   9   9     1631.95     1542.48     74.79 o
  -6   9   9      320.89      398.87     68.80 o
  -5   9   9     3240.56     3187.07     80.59 o
  -4   9   9      417.14      358.52     27.35 o
  -3   9   9     3269.11     3179.57    117.30 o
  -2   9   9     6216.93     6155.66    203.57 o
  -1   9   9      238.21      262.07     20.99 o
   0   9   9     6584.88     6422.96    117.52 o
   1   9   9       50.19       84.35     19.79 o
   2   9   9     1200.35     1231.35     34.05 o
   3   9   9     1011.52     1074.42     33.17 o
   4   9   9     1639.88     1732.85     41.65 o
   5   9   9      183.62      244.53     41.45 o
   6   9   9     2442.43     2340.74     48.38 o
 -10  10   9     4650.85     4667.37     27.30 o
  -9  10   9       62.98      127.32     26.56 o
  -8  10   9     4777.32     4737.26    190.40 o
  -7  10   9     1042.99      952.05     21.76 o
  -6  10   9     1275.63     1306.42     20.51 o
  -5  10   9     3594.50     3553.49    140.16 o
  -4  10   9     4431.40     4301.24     58.58 o
  -3  10   9     3888.55     3794.03     84.58 o
  -2  10   9        4.12       -3.54     28.07 o
  -1  10   9     5756.33     5642.67    143.98 o
   0  10   9       28.01       92.65     33.26 o
   1  10   9     4221.14     4251.32     99.10 o
   2  10   9      151.17      127.88     19.92 o
   3  10   9     1486.41     1501.00     31.61 o
   4  10   9     1990.75     1879.33    136.91 o
   5  10   9     2453.05     2367.56    161.71 o
   6  10   9      516.90      463.44     45.00 o
  -9  11   9     3461.37     3264.39     45.17 o
  -8  11   9      307.83      370.64     46.70 o
  -7  11   9     2197.42     2277.93     57.95 o
  -6  11   9      856.38      870.95     66.01 o
  -5  11   9     2794.47     2753.87     31.17 o
  -4  11   9     1080.42     1130.63     56.25 o
  -3  11   9     4064.43     3886.90     75.53 o
  -2  11   9     2188.00     2136.36     67.88 o
  -1  11   9      344.70      347.18     33.65 o
   0  11   9     6173.29     6094.98    138.72 o
   1  11   9      608.51      595.23     24.17 o
   2  11   9     2920.80     2958.47     26.47 o
   3  11   9      632.28      622.90     25.20 o
   4  11   9     4104.65     4127.41     39.48 o
  -7  12   9       30.74       32.88     42.60 o
  -6  12   9      903.04      956.04     25.14 o
  -5  12   9      614.49      561.72     24.42 o
  -4  12   9     2245.37     2285.48     81.95 o
  -3  12   9      286.27      232.29     27.37 o
  -2  12   9      438.85      501.65     41.64 o
  -1  12   9     1370.99     1346.16     26.01 o
   0  12   9      925.85      960.56     20.79 o
   1  12   9     2360.71     2408.67     51.38 o
   2  12   9      218.13      294.93     31.43 o
   3  12   9     3948.79     3779.24     78.91 o
  -5  13   9      263.75      200.60     37.49 o
  -4  13   9      844.29      809.87     32.20 o
  -3  13   9       65.03      188.18     44.32 o
  -2  13   9      139.71      119.69     27.04 o
  -1  13   9      147.11      154.26     25.36 o
   0  13   9      662.30      701.12     46.61 o
 -14   0  10     1991.39     1958.85     53.25 o
 -13   0  10     2514.71     2421.17     42.98 o
 -12   0  10       37.36       -3.90     45.45 o
 -11   0  10     3424.56     3593.56     55.14 o
 -10   0  10      123.70      206.65     32.58 o
  -9   0  10    10156.08    10118.92     60.86 o
  -8   0  10      248.75      320.24     47.40 o
  -7   0  10    12760.50    12505.50     74.65 o
  -6   0  10    14054.46    13758.05     79.39 o
  -5   0  10    11866.50    11533.58     76.34 o
  -4   0  10    12200.01    11313.86     76.01 o
  -3   0  10      397.71      348.59     37.32 o
  -2   0  10     5634.66     5346.73     63.40 o
  -1   0  10        7.24      -21.00     53.64 o
   0   0  10     5213.70     5505.26     55.40 o
   1   0  10      569.82      857.28     52.54 o
   2   0  10     1846.80     1742.91     54.95 o
   3   0  10     3912.76     4185.92     62.23 o
   4   0  10     6704.30     7183.60     70.81 o
   5   0  10     2684.87     2824.65     57.94 o
   6   0  10      974.11     1023.67     60.54 o
   7   0  10     2855.10     2788.23     60.41 o
   8   0  10      966.75      971.07     63.46 o
   9   0  10     3508.54     3368.05     81.09 o
 -14   1  10     2587.19     2572.42     44.67 o
 -13   1  10      919.03      892.45     25.57 o
 -12   1  10      919.01      912.21     30.24 o
 -11   1  10       30.34       66.29     42.27 o
 -10   1  10     3659.79     3726.09     31.33 o
  -9   1  10      420.20      510.90     89.05 o
  -8   1  10     5437.39     5333.11     88.14 o
  -7   1  10      167.31      206.72     34.12 o
  -6   1  10    15750.22    15305.81    224.53 o
  -5   1  10     7934.65     7779.04     44.61 o
  -4   1  10     5028.08     4868.79     36.35 o
  -3   1  10     3382.17     3320.35     36.84 o
  -2   1  10      209.42       90.90     51.82 o
  -1   1  10    10445.33    10906.62    689.16 o
   0   1  10     1040.28      902.42    146.30 o
   1   1  10     2020.99     2185.56     93.68 o
   2   1  10       26.09       26.10     22.06 o
   3   1  10    11920.58    12055.54    531.35 o
   4   1  10     2125.99     2132.34     80.81 o
   5   1  10    11680.53    11754.99    261.05 o
   6   1  10     2486.37     2435.17     34.89 o
   7   1  10      121.50      129.92     31.98 o
   8   1  10     4676.93     4404.01     90.55 o
   9   1  10      757.33      643.51     43.19 o
 -14   2  10        2.14        5.28     26.94 o
 -13   2  10      205.25      305.93     58.29 o
 -12   2  10       35.56      102.55     25.14 o
 -11   2  10      524.62      697.66     32.90 o
 -10   2  10       29.57        3.38    130.67 o
  -9   2  10      915.20      831.90     67.01 o
  -8   2  10     1527.65     1487.47    103.23 o
  -7   2  10     1566.72     1606.41     95.62 o
  -6   2  10       30.21        4.99     43.37 o
  -5   2  10     7166.58     6736.99     42.53 o
  -4   2  10      117.86      217.29     30.01 o
  -3   2  10     1418.05     1441.26     57.29 o
  -2   2  10      980.46     1127.61     32.37 o
  -1   2  10      101.78      240.46     35.41 o
   0   2  10     2507.80     2535.61    257.33 o
   1   2  10     2296.02     2378.14    104.03 o
   2   2  10     3194.15     3329.46    127.74 o
   3   2  10      267.45      305.39     41.83 o
   4   2  10    15185.55    15467.61    525.83 o
   5   2  10      873.97      884.11     34.34 o
   6   2  10     2803.19     2803.61    127.37 o
   7   2  10     2232.38     2134.46     60.01 o
   8   2  10      378.14      358.48     49.68 o
   9   2  10     1290.52     1079.66     54.56 o
 -14   3  10      149.36       88.10     27.85 o
 -13   3  10       27.82       22.17     37.00 o
 -12   3  10      114.07      153.91     20.59 o
 -11   3  10        7.56       30.88     67.82 o
 -10   3  10      726.15      793.61     56.05 o
  -9   3  10      141.30      173.51     45.50 o
  -8   3  10     1010.24     1042.95     32.19 o
  -7   3  10       23.18       27.80     22.89 o
  -6   3  10     3483.94     3344.68     59.24 o
  -5   3  10     1898.92     2020.73     38.65 o
  -4   3  10      695.81      854.77    146.73 o
  -3   3  10      221.50      220.52     52.83 o
  -2   3  10      328.75      327.90     58.52 o
  -1   3  10      302.54      324.21     29.88 o
   0   3  10      129.89      197.71     25.98 o
   1   3  10        0.80      -10.90     34.74 o
   2   3  10        1.52       53.44     39.48 o
   3   3  10      118.82      140.79     33.45 o
   4   3  10       89.72       99.43     28.66 o
   5   3  10      301.16      293.97     28.91 o
   6   3  10      334.64      288.88     33.69 o
   7   3  10        4.59      -45.32     45.32 o
   8   3  10      234.88      262.50     47.99 o
   9   3  10       73.89      186.62     49.22 o
 -13   4  10       27.26      150.60     30.68 o
 -12   4  10       22.72      122.68     38.43 o
 -11   4  10       21.88       98.57     30.54 o
 -10   4  10       36.59       56.46     25.91 o
  -9   4  10      973.77      978.49     41.44 o
  -8   4  10       32.22       16.55     65.37 o
  -7   4  10       33.18       52.04     33.82 o
  -6   4  10        1.01       42.34     19.90 o
  -5   4  10       61.83      100.43     27.38 o
  -4   4  10      176.85      191.13     22.51 o
  -3   4  10     1521.54     1527.10    113.56 o
  -2   4  10      568.69      621.64     36.94 o
  -1   4  10      286.29      242.84     33.65 o
   0   4  10      841.84      849.03     51.21 o
   1   4  10      185.79      151.68     51.37 o
   2   4  10     1238.74     1229.93     82.26 o
   3   4  10      884.46      972.12     40.14 o
   4   4  10       43.64      107.60     28.95 o
   5   4  10       25.57      -22.84     32.65 o
   6   4  10      337.80      378.25     47.21 o
   7   4  10      124.91       95.26     32.64 o
   8   4  10      204.60      228.04     47.92 o
 -13   5  10     1363.27     1444.45     39.70 o
 -12   5  10     2234.96     2293.10     57.70 o
 -11   5  10       11.94      -10.54     28.23 o
 -10   5  10     3855.19     3848.59     29.83 o
  -9   5  10      118.05      160.87     18.47 o
  -8   5  10     3324.48     3287.02     68.17 o
  -7   5  10      655.37      670.38     41.82 o
  -6   5  10     3187.22     3231.23    121.90 o
  -5   5  10     2617.51     2523.29     63.40 o
  -4   5  10     1021.76      973.34     42.48 o
  -3   5  10     1721.37     1736.32     52.93 o
  -2   5  10        2.04       98.45     35.31 o
  -1   5  10     4733.32     4728.70    386.96 o
   0   5  10       18.98       19.69     27.36 o
   1   5  10      872.76      842.79    131.35 o
   2   5  10     1056.41     1000.28     34.71 o
   3   5  10      851.48      764.47     38.57 o
   4   5  10      612.86      627.53     26.89 o
   5   5  10      941.80      987.31     40.15 o
   6   5  10       26.28      108.20     33.10 o
   7   5  10      103.79       48.96     45.45 o
   8   5  10     1691.25     1710.91     52.08 o
 -12   6  10      348.02      321.55     21.47 o
 -11   6  10     3442.56     3546.39     51.12 o
 -10   6  10        8.03       -2.22     17.81 o
  -9   6  10     5184.21     5248.38     64.00 o
  -8   6  10       44.58       33.02     19.85 o
  -7   6  10     1732.89     1742.97     50.08 o
  -6   6  10     1821.23     1802.34     40.42 o
  -5   6  10     6453.31     6376.89    256.37 o
  -4   6  10      961.04      807.78     59.30 o
  -3   6  10     2493.28     2476.85     49.63 o
  -2   6  10     5569.17     5410.29    196.09 o
  -1   6  10       84.52       77.00     26.82 o
   0   6  10     6216.58     6015.81    367.48 o
   1   6  10      697.22      642.49     41.58 o
   2   6  10     4575.40     4455.57    243.68 o
   3   6  10      753.32      798.98     29.88 o
   4   6  10     6295.16     6479.68    149.84 o
   5   6  10      411.89      481.50     46.56 o
   6   6  10     2163.07     2072.69     31.92 o
   7   6  10     1950.33     1826.11     62.94 o
   8   6  10      472.05      549.71     49.94 o
 -12   7  10      294.61      264.25     29.96 o
 -11   7  10      201.97      231.97     28.39 o
 -10   7  10     2782.76     2719.54     27.38 o
  -9   7  10      821.32      820.91     33.69 o
  -8   7  10     3243.56     3415.97     58.72 o
  -7   7  10       70.28      138.42     46.95 o
  -6   7  10     6360.83     6246.60    186.64 o
  -5   7  10     1446.38     1514.49    113.85 o
  -4   7  10     9665.41     9394.92    240.88 o
  -3   7  10      852.46      918.37     40.04 o
  -2   7  10     1533.52     1437.44     64.16 o
  -1   7  10     6145.48     6011.37    183.71 o
   0   7  10     2749.87     2738.29    174.82 o
   1   7  10     2878.31     2867.26    135.22 o
   2   7  10      301.81      289.35     28.70 o
   3   7  10     7231.35     7331.61    298.56 o
   4   7  10      871.72      912.10     45.95 o
   5   7  10     7526.79     7897.10    179.86 o
   6   7  10     1204.38     1216.71     34.77 o
   7   7  10     1843.31     1884.21     40.18 o
 -11   8  10      994.40      943.59     42.36 o
 -10   8  10        3.53        9.08     44.20 o
  -9   8  10     1818.37     1761.97     51.95 o
  -8   8  10      758.17      807.66     39.01 o
  -7   8  10     3265.45     3351.20    107.94 o
  -6   8  10     1767.05     1761.83     63.27 o
  -5   8  10     7835.79     7609.95    127.86 o
  -4   8  10     1447.63     1505.60     55.46 o
  -3   8  10     1478.80     1488.04     91.66 o
  -2   8  10     1240.11     1190.29     60.00 o
  -1   8  10      882.85      889.24     30.95 o
   0   8  10     3021.48     3101.52    128.91 o
   1   8  10     2059.84     2120.99    154.20 o
   2   8  10     2850.53     2809.39    123.74 o
   3   8  10      564.71      585.71     37.28 o
   4   8  10     7215.72     7502.74     81.27 o
   5   8  10      819.62      937.05    117.82 o
   6   8  10     2097.32     1963.48     64.80 o
 -10   9  10     2619.46     2593.48     35.55 o
  -9   9  10      578.98      560.32     49.08 o
  -8   9  10     4734.84     4586.11    112.70 o
  -7   9  10      296.33      330.66     23.05 o
  -6   9  10     3575.87     3596.15    113.75 o
  -5   9  10     3437.34     3475.52    129.04 o
  -4   9  10     1376.61     1312.23     31.92 o
  -3   9  10     2231.51     2126.75     26.70 o
  -2   9  10     1109.49     1105.78     44.39 o
  -1   9  10     1902.53     1833.90     90.26 o
   0   9  10        0.48       64.62     26.68 o
   1   9  10     1109.43     1092.71     29.83 o
   2   9  10      163.33      134.86     23.64 o
   3   9  10     1847.93     1875.79     49.13 o
   4   9  10      678.54      741.19     40.22 o
   5   9  10     1542.52     1520.59     30.17 o
   6   9  10       28.61      -54.72     69.41 o
  -9  10  10      214.31      205.28     24.79 o
  -8  10  10      186.51      143.21     21.76 o
  -7  10  10      669.02      637.27     21.84 o
  -6  10  10       11.17       54.09     20.46 o
  -5  10  10      910.44      964.99     37.59 o
  -4  10  10      169.49      170.02     26.20 o
  -3  10  10       19.00       10.21     25.98 o
  -2  10  10       69.68      105.40     22.83 o
  -1  10  10        8.64       37.11     49.59 o
   0  10  10        0.97       33.13     35.95 o
   1  10  10      218.38      157.13     75.10 o
   2  10  10       14.96       57.11     52.46 o
   3  10  10       39.99       49.36     23.84 o
   4  10  10     3040.56     3125.29     82.39 o
   5  10  10       68.00      112.36     32.96 o
  -8  11  10      260.92      240.47     35.88 o
  -7  11  10      619.56      584.20     28.25 o
  -6  11  10       16.99       -9.94     34.53 o
  -5  11  10      140.91      224.87     23.00 o
  -4  11  10      199.60      217.57     25.33 o
  -3  11  10        0.56       86.06     22.66 o
  -2  11  10       90.87      118.15     26.11 o
  -1  11  10      699.05      678.48     27.51 o
   0  11  10      171.93      200.19     29.48 o
   1  11  10      232.18      188.02     29.28 o
   2  11  10      492.87      428.54     24.35 o
   3  11  10      126.66      136.20     38.94 o
  -6  12  10       17.10       98.29     38.47 o
  -5  12  10      890.80      865.40     24.26 o
  -4  12  10      295.80      287.19     21.17 o
  -3  12  10     2907.68     2888.47     66.97 o
  -2  12  10      426.31      425.04     23.87 o
  -1  12  10     1331.26     1283.78     65.14 o
   0  12  10     2419.49     2403.72    135.20 o
   1  12  10      468.76      553.06     97.59 o
 -14   1  11      823.55      873.88     54.10 o
 -13   1  11     1020.93     1035.47     26.68 o
 -12   1  11      176.14      214.01     26.05 o
 -11   1  11     2334.30     2240.83     57.35 o
 -10   1  11       16.67       77.48     32.00 o
  -9   1  11     2361.39     2454.85     36.41 o
  -8   1  11      215.88      226.64     25.71 o
  -7   1  11      597.63      627.71     32.80 o
  -6   1  11       23.91       21.55    100.33 o
  -5   1  11     1788.52     1758.01     59.33 o
  -4   1  11      303.86      374.31     82.16 o
  -3   1  11        5.40      109.18     66.42 o
  -2   1  11     4120.93     4008.84    161.56 o
  -1   1  11      479.92      613.78    109.50 o
   0   1  11      517.69      500.23     36.92 o
   1   1  11      142.74      187.03     26.83 o
   2   1  11       90.58      146.58     26.54 o
   3   1  11        4.96       70.85     26.32 o
   4   1  11     3438.57     3394.98    106.81 o
   5   1  11       31.15       43.07     26.35 o
   6   1  11      248.48      238.66     26.93 o
   7   1  11      171.07      199.60     29.19 o
   8   1  11      280.02      287.37     33.11 o
 -13   2  11     1043.92     1008.23     30.33 o
 -12   2  11      652.56      856.87     97.31 o
 -11   2  11       18.84       37.34     26.59 o
 -10   2  11     1782.84     1797.18     63.98 o
  -9   2  11      288.61      286.27     44.90 o
  -8   2  11     1313.88     1325.98     42.95 o
  -7   2  11        5.11       -8.56     26.14 o
  -6   2  11    12518.84    12338.27     77.83 o
  -5   2  11     1714.48     1767.23     37.31 o
  -4   2  11     6638.04     6633.05    128.16 o
  -3   2  11     2704.55     2538.68    208.40 o
  -2   2  11      926.46     1010.95     56.31 o
  -1   2  11     6679.07     6724.66    326.26 o
   0   2  11     2408.97     2407.69     45.55 o
   1   2  11     1570.75     1501.99     43.53 o
   2   2  11        0.15       33.42     28.43 o
   3   2  11     2891.87     2988.33     95.00 o
   4   2  11       46.92       69.54     26.20 o
   5   2  11     3914.32     3936.99    153.91 o
   6   2  11     1079.22     1114.05     36.72 o
   7   2  11     1081.77     1003.42     34.26 o
   8   2  11     2950.47     2592.25     60.08 o
 -13   3  11     1214.87     1258.91     44.90 o
 -12   3  11        1.42       11.04     43.53 o
 -11   3  11      973.39     1029.44     63.98 o
 -10   3  11       60.28      131.36     48.85 o
  -9   3  11     1483.22     1554.84     22.91 o
  -8   3  11      144.59      242.43     32.39 o
  -7   3  11     2743.87     2681.66     32.01 o
  -6   3  11       41.73      106.96     26.19 o
  -5   3  11    13656.76    13893.52    360.83 o
  -4   3  11      275.04      240.15     24.78 o
  -3   3  11     5611.81     5822.07    341.08 o
  -2   3  11     7196.45     7181.71    568.83 o
  -1   3  11     6041.56     6108.29    265.59 o
   0   3  11     4477.45     4444.99    355.78 o
   1   3  11     1165.98     1225.11     58.46 o
   2   3  11     2964.84     3012.69    169.26 o
   3   3  11       24.12      114.89     36.98 o
   4   3  11    17889.45    17614.37    619.02 o
   5   3  11      556.33      567.86     30.93 o
   6   3  11     4074.63     3932.78     77.89 o
   7   3  11     7113.60     6993.27     70.75 o
   8   3  11     3504.01     3251.33     62.49 o
 -13   4  11     1479.85     1593.62     52.40 o
 -12   4  11     3249.84     3270.59     28.80 o
 -11   4  11        1.37        6.10     78.63 o
 -10   4  11     7213.83     7113.59     95.92 o
  -9   4  11      282.73      323.17     22.60 o
  -8   4  11     2501.19     2412.61     47.06 o
  -7   4  11      728.37      731.60     19.52 o
  -6   4  11    11656.65    11482.39    212.37 o
  -5   4  11     4648.09     4581.86    167.96 o
  -4   4  11     7314.49     7019.09    383.71 o
  -3   4  11     6770.96     7091.94    505.30 o
  -2   4  11        2.10      -14.67     27.62 o
  -1   4  11    10583.14    10382.52    856.85 o
   0   4  11       10.90       23.30     47.86 o
   1   4  11      962.37      894.35     32.32 o
   2   4  11      925.63      986.20     56.18 o
   3   4  11     4238.90     4441.54    236.99 o
   4   4  11      305.09      345.69     40.57 o
   5   4  11     3609.66     3622.83     76.98 o
   6   4  11     1367.77     1514.28     50.13 o
   7   4  11     1012.43     1010.86     49.61 o
   8   4  11     2923.31     2630.55     58.98 o
 -13   5  11     1269.96     1224.00     25.18 o
 -12   5  11       28.37       78.34     53.83 o
 -11   5  11     2970.95     3046.20     60.08 o
 -10   5  11      159.16      194.56     18.18 o
  -9   5  11     1641.20     1701.29     25.48 o
  -8   5  11        0.56       56.73     27.03 o
  -7   5  11     3313.23     3265.87     40.89 o
  -6   5  11     3343.69     3444.06     40.20 o
  -5   5  11     9067.03     8885.36    243.79 o
  -4   5  11     3590.38     3541.73    107.87 o
  -3   5  11      907.49      969.28     35.70 o
  -2   5  11     5388.14     5264.00    519.96 o
  -1   5  11      267.20      285.58     44.61 o
   0   5  11     1425.89     1451.75     79.20 o
   1   5  11        1.09       13.36    100.79 o
   2   5  11      481.10      525.40    106.35 o
   3   5  11       55.96        7.68     40.87 o
   4   5  11     4436.07     4606.14    166.96 o
   5   5  11       52.63       87.99     27.48 o
   6   5  11      638.29      670.20     47.60 o
   7   5  11     3203.10     3101.13     57.48 o
 -12   6  11      483.27      502.40     21.19 o
 -11   6  11      606.32      609.40     46.06 o
 -10   6  11      192.98      257.57     41.79 o
  -9   6  11      154.56      225.77     60.44 o
  -8   6  11       17.66       37.99     23.57 o
  -7   6  11      297.55      344.34     34.52 o
  -6   6  11     2516.44     2441.83     53.03 o
  -5   6  11        0.36       45.60     27.89 o
  -4   6  11     3738.42     3563.74    167.80 o
  -3   6  11      805.28      872.54     64.14 o
  -2   6  11      738.00      844.63    150.92 o
  -1   6  11     3318.72     3086.29    220.50 o
   0   6  11        0.76       70.96     27.51 o
   1   6  11       32.26       43.37     25.91 o
   2   6  11       57.15       83.53     32.18 o
   3   6  11     3103.89     3238.63    171.52 o
   4   6  11       51.25      132.10     43.44 o
   5   6  11     3012.65     2804.68     42.79 o
   6   6  11     1185.44     1183.37     38.36 o
   7   6  11      379.01      276.09     48.64 o
 -12   7  11        5.55      160.89     80.68 o
 -11   7  11      335.19      338.85     21.08 o
 -10   7  11      391.63      445.06     33.75 o
  -9   7  11      546.50      567.20     47.15 o
  -8   7  11     1015.60      994.92     19.74 o
  -7   7  11       40.06       41.59     65.53 o
  -6   7  11      286.63      173.55     42.38 o
  -5   7  11      782.73      815.44     46.78 o
  -4   7  11       11.73       -3.07     19.79 o
  -3   7  11        4.49       15.92     31.33 o
  -2   7  11      362.09      376.23     83.19 o
  -1   7  11     1031.04      962.09     34.82 o
   0   7  11       66.23      157.04     59.40 o
   1   7  11        1.82       -2.99     31.57 o
   2   7  11       32.58      148.05     35.31 o
   3   7  11      157.47      156.62     25.27 o
   4   7  11      610.67      738.88     57.31 o
   5   7  11        0.01       82.00     32.64 o
   6   7  11      494.86      584.96     48.64 o
 -11   8  11      298.81      324.41     37.95 o
 -10   8  11      733.03      670.57     23.90 o
  -9   8  11      998.38      958.90     20.44 o
  -8   8  11      384.09      409.01     35.35 o
  -7   8  11       28.98       56.98     29.30 o
  -6   8  11      235.01      322.90     75.16 o
  -5   8  11       58.43      143.55     47.95 o
  -4   8  11      488.23      565.64     27.31 o
  -3   8  11      243.75      240.26     27.94 o
  -2   8  11      754.17      779.36     46.36 o
  -1   8  11      638.22      668.66     27.36 o
   0   8  11     1783.86     1760.23    104.56 o
   1   8  11     5765.71     5423.51    110.15 o
   2   8  11      234.96      348.43     99.19 o
   3   8  11     2157.58     2016.27     71.57 o
   4   8  11      108.40      132.59     37.57 o
   5   8  11     1095.36     1178.11     37.52 o
 -10   9  11      251.30      226.74     34.36 o
  -9   9  11     5302.20     5177.61     74.93 o
  -8   9  11      581.06      536.18     21.73 o
  -7   9  11      972.18     1073.86     22.37 o
  -6   9  11     1019.40     1153.96     32.70 o
  -5   9  11     1911.92     1826.18     81.70 o
  -4   9  11     1233.87     1215.91     27.80 o
  -3   9  11       43.30       13.28     43.22 o
  -2   9  11     1862.93     1832.50     28.51 o
  -1   9  11      306.03      311.17     20.12 o
   0   9  11     2103.39     2117.90     70.88 o
   1   9  11        5.20       55.21     38.88 o
   2   9  11     2586.71     2603.58     84.47 o
   3   9  11      651.86      575.71     37.53 o
   4   9  11     2478.85     2399.45     41.16 o
   5   9  11      106.27      169.58     32.84 o
  -9  10  11       18.23       56.79     29.67 o
  -8  10  11     2094.27     1982.89     53.84 o
  -7  10  11     2200.77     2192.01     65.12 o
  -6  10  11     2840.64     2820.38     27.84 o
  -5  10  11     1651.87     1708.12     26.35 o
  -4  10  11     4015.68     3962.20    128.82 o
  -3  10  11     3319.23     3195.98     82.45 o
  -2  10  11      406.49      440.39     44.42 o
  -1  10  11     4973.48     4819.10    182.56 o
   0  10  11      488.77      380.51     40.58 o
   1  10  11     1472.11     1481.10     94.55 o
   2  10  11      525.69      583.26    101.76 o
   3  10  11     1791.01     1656.41     61.64 o
  -7  11  11     1978.51     1917.18     81.70 o
  -6  11  11      689.37      766.48     36.27 o
  -5  11  11     4441.85     4278.86     90.71 o
  -4  11  11      540.72      517.90     24.01 o
  -3  11  11      568.34      621.97     36.42 o
  -2  11  11     2153.40     2086.99     43.26 o
  -1  11  11     1773.85     1764.43     30.53 o
   0  11  11     3026.06     3087.75    110.09 o
   1  11  11      399.14      504.25     72.37 o
   2  11  11     2842.16     2728.04     43.62 o
  -4  12  11     2814.20     2630.05     57.77 o
  -3  12  11      935.76      887.59     44.51 o
  -2  12  11      683.47      675.37     25.79 o
  -1  12  11     2499.42     2401.31     32.33 o
 -13   0  12     2334.88     2326.37     41.36 o
 -12   0  12      896.50      962.36     35.57 o
 -11   0  12     8127.76     8255.39     65.02 o
 -10   0  12       33.20      131.22     46.23 o
  -9   0  12     2040.27     2117.25     49.74 o
  -8   0  12     1974.79     1914.57     38.88 o
  -7   0  12     6827.86     6618.74     60.60 o
  -6   0  12     9580.58     9044.13     57.42 o
  -5   0  12     7157.72     6769.72     60.60 o
  -4   0  12     2501.72     2463.05     52.34 o
  -3   0  12     3029.60     3088.64     52.60 o
  -2   0  12    20870.62    19963.76     81.35 o
  -1   0  12      253.96      292.92     32.45 o
   0   0  12     4267.98     4199.07    191.30 o
   1   0  12      673.41      779.07     74.32 o
   2   0  12      401.66      520.33     33.08 o
   3   0  12      190.61      138.96     46.23 o
   4   0  12     1087.84     1076.21     49.81 o
   5   0  12        0.97      -16.91     46.04 o
   6   0  12     1504.67     1419.33     65.48 o
   7   0  12     3162.17     2984.40     71.33 o
 -13   1  12     1248.08     1286.32     69.64 o
 -12   1  12     3347.33     3349.63     60.11 o
 -11   1  12        8.86       42.44     84.99 o
 -10   1  12     2648.48     2746.48     78.29 o
  -9   1  12       28.60       95.00     69.77 o
  -8   1  12      626.66      686.83    134.24 o
  -7   1  12      574.06      529.75     61.74 o
  -6   1  12     5042.10     4731.14     36.11 o
  -5   1  12       83.01      193.58    105.53 o
  -4   1  12     6552.67     6398.14    140.09 o
  -3   1  12     4425.07     4306.05    140.16 o
  -2   1  12     4391.59     4511.29    194.71 o
  -1   1  12     9413.84     9430.25    230.14 o
   0   1  12      816.94      856.20     25.09 o
   1   1  12     2493.32     2609.10     97.54 o
   2   1  12      736.84      735.88     27.52 o
   3   1  12     5053.48     5168.13    175.50 o
   4   1  12       35.10       -3.92     59.73 o
   5   1  12     1929.42     1872.25     54.40 o
   6   1  12     1303.73     1322.19     44.52 o
   7   1  12     4051.04     3834.34    100.70 o
 -13   2  12      165.24       74.90     35.54 o
 -12   2  12      235.90      319.92     62.75 o
 -11   2  12     3044.33     3166.09    110.74 o
 -10   2  12       22.63       20.94     25.59 o
  -9   2  12      232.23      286.30     29.88 o
  -8   2  12      336.88      434.52     26.53 o
  -7   2  12     1462.63     1464.63     29.21 o
  -6   2  12      218.17      272.51     46.20 o
  -5   2  12     6179.98     5786.86    189.38 o
  -4   2  12        2.41       79.04     35.34 o
  -3   2  12     4531.37     4369.59    162.24 o
  -2   2  12     7709.99     7772.95    450.00 o
  -1   2  12     1095.36     1029.01     35.40 o
   0   2  12     2363.46     2231.33    134.99 o
   1   2  12       22.83       44.50     20.11 o
   2   2  12     2868.76     2900.84     81.60 o
   3   2  12        3.15       62.49     22.05 o
   4   2  12     4551.20     4555.22    194.59 o
   5   2  12       74.51       73.92     32.41 o
   6   2  12     1673.10     1587.46     56.65 o
   7   2  12     2538.55     2370.29     55.43 o
 -13   3  12      650.38      631.16     34.80 o
 -12   3  12      867.20      872.50     28.86 o
 -11   3  12      290.91      375.64     29.42 o
 -10   3  12      252.14      232.91     23.61 o
  -9   3  12       69.46      145.78     36.38 o
  -8   3  12        4.02       27.66     27.73 o
  -7   3  12       97.79      120.38     70.13 o
  -6   3  12      184.75      250.22     26.65 o
  -5   3  12      240.60      251.71     25.56 o
  -4   3  12      302.04      299.06     43.07 o
  -3   3  12     1191.85     1221.67     34.72 o
  -2   3  12      178.48      172.03     56.80 o
  -1   3  12     1175.43     1206.39     84.50 o
   0   3  12      245.96      276.90     54.69 o
   1   3  12      413.98      454.89     26.64 o
   2   3  12       24.04       71.24     28.22 o
   3   3  12       63.97       68.79     25.84 o
   4   3  12      487.87      471.70     37.16 o
   5   3  12       68.04       93.05     30.42 o
   6   3  12       65.48       46.63     32.08 o
   7   3  12      141.88      170.43     47.99 o
 -13   4  12       28.02      134.34     48.51 o
 -12   4  12        0.09      118.97     79.62 o
 -11   4  12        6.43       60.02     60.28 o
 -10   4  12      312.97      386.77     42.68 o
  -9   4  12       63.53       95.06     21.38 o
  -8   4  12        0.86       59.08     22.07 o
  -7   4  12      451.81      445.86     23.31 o
  -6   4  12      269.34      305.03     43.24 o
  -5   4  12      306.83      315.49     32.83 o
  -4   4  12       36.85       44.40     72.21 o
  -3   4  12       20.67       36.59     47.37 o
  -2   4  12      111.06      142.98     25.93 o
  -1   4  12       77.67       85.71     55.92 o
   0   4  12      302.89      280.87     27.54 o
   1   4  12      515.45      534.21     51.11 o
   2   4  12      786.66      849.49     41.93 o
   3   4  12        2.02       33.09     25.77 o
   4   4  12      540.91      511.32     26.57 o
   5   4  12      237.44      184.87     31.98 o
   6   4  12       83.08       45.26     47.14 o
   7   4  12      171.30      157.55     48.18 o
 -12   5  12      995.41      975.57     23.81 o
 -11   5  12       40.80      -27.91     49.41 o
 -10   5  12     1896.19     2073.48     30.62 o
  -9   5  12        6.31       72.76     21.85 o
  -8   5  12     1652.24     1714.12     42.07 o
  -7   5  12     1135.19     1191.54     78.35 o
  -6   5  12     1587.13     1650.25     71.06 o
  -5   5  12      663.48      631.37     69.41 o
  -4   5  12      517.07      515.25     34.37 o
  -3   5  12     3115.20     3021.83    229.08 o
  -2   5  12       76.05       90.35     32.38 o
  -1   5  12     1656.40     1657.03    119.16 o
   0   5  12      452.74      393.87     43.99 o
   1   5  12     2134.74     2161.11     88.50 o
   2   5  12      903.63      933.69     39.23 o
   3   5  12     1394.26     1427.50     54.57 o
   4   5  12       16.23        5.78     30.13 o
   5   5  12      297.96      285.10     34.36 o
   6   5  12      518.38      507.06     49.81 o
 -12   6  12      165.57      182.28     23.34 o
 -11   6  12     5139.96     5221.82    124.28 o
 -10   6  12      254.52      262.85     20.33 o
  -9   6  12     3198.38     3232.99     49.02 o
  -8   6  12       76.62      157.58     38.13 o
  -7   6  12     3367.38     3318.46     89.90 o
  -6   6  12      866.38      896.69     99.13 o
  -5   6  12     4751.06     4733.23    159.58 o
  -4   6  12      962.25      963.15     28.25 o
  -3   6  12      692.96      772.16     75.72 o
  -2   6  12     5770.09     5727.64    343.29 o
  -1   6  12      481.75      554.88     55.95 o
   0   6  12     1451.89     1506.99     90.19 o
   1   6  12        1.09       27.72     24.93 o
   2   6  12     2394.17     2450.18    139.09 o
   3   6  12      107.70      131.73     23.86 o
   4   6  12     3439.26     3348.35     46.07 o
   5   6  12       57.08       98.32     46.69 o
   6   6  12     1232.17     1244.04     51.76 o
 -11   7  12      106.34       78.93     39.57 o
 -10   7  12     1620.83     1627.36     56.72 o
  -9   7  12      288.85      380.11     64.72 o
  -8   7  12      653.63      755.52     54.45 o
  -7   7  12        8.39      -21.91     21.91 o
  -6   7  12     5557.35     5615.56    163.09 o
  -5   7  12        4.15        7.99     25.51 o
  -4   7  12     7327.52     7339.06    338.22 o
  -3   7  12     4412.76     4478.70    295.99 o
  -2   7  12     5073.04     4923.50    202.35 o
  -1   7  12     4398.10     4476.74    303.76 o
   0   7  12     3863.00     3765.56    190.46 o
   1   7  12     3238.23     3138.85    294.46 o
   2   7  12       39.52      -23.86     79.65 o
   3   7  12     8819.22     9033.78    294.65 o
   4   7  12        7.59      -11.34     26.71 o
   5   7  12     3759.04     3816.98     58.52 o
 -10   8  12      371.99      334.64     19.79 o
  -9   8  12     1562.87     1478.52     21.54 o
  -8   8  12      241.69      219.76     18.94 o
  -7   8  12     1786.62     1814.51     74.91 o
  -6   8  12      640.45      693.86     47.08 o
  -5   8  12     4622.83     4659.38    190.02 o
  -4   8  12      584.45      566.27     50.14 o
  -3   8  12     3142.57     3074.55    122.97 o
  -2   8  12     5694.37     5573.95    320.47 o
  -1   8  12     3922.58     3894.86    398.50 o
   0   8  12     3291.19     3105.41     68.80 o
   1   8  12       16.76       12.12     59.66 o
   2   8  12     2216.12     2211.33     73.96 o
   3   8  12      114.88      147.38     30.30 o
   4   8  12     1924.95     2066.14     52.93 o
  -9   9  12       18.59       32.73     19.28 o
  -8   9  12      709.48      683.49     68.39 o
  -7   9  12      811.85      915.27     51.50 o
  -6   9  12     1894.55     1904.18     22.50 o
  -5   9  12      136.78      177.37     33.48 o
  -4   9  12      634.76      701.92     47.89 o
  -3   9  12     1211.46     1249.47    119.94 o
  -2   9  12      148.26      157.05     18.65 o
  -1   9  12     3185.55     3185.15    131.84 o
   0   9  12       91.10       62.39     75.43 o
   1   9  12       60.97       29.51     40.15 o
   2   9  12      322.17      321.28     33.25 o
   3   9  12      344.85      390.09     27.35 o
  -8  10  12       28.93       19.99     51.86 o
  -7  10  12        1.35      116.88     28.15 o
  -6  10  12      503.88      542.62     29.81 o
  -5  10  12     1654.54     1586.45     59.56 o
  -4  10  12       56.90       40.71     20.48 o
  -3  10  12      461.53      547.95     30.42 o
  -2  10  12     1322.15     1298.76     76.30 o
  -1  10  12      186.59      188.96     43.11 o
   0  10  12      472.03      439.02     27.22 o
   1  10  12       20.74      -17.57     51.79 o
   2  10  12      232.69      157.99     43.63 o
  -6  11  12       66.82      125.26     36.12 o
  -5  11  12      388.53      385.87     24.55 o
  -4  11  12      187.99      193.77     21.53 o
  -3  11  12      103.56      136.56     29.47 o
  -2  11  12      156.98      161.45     27.52 o
  -1  11  12      214.87      237.37     49.32 o
   0  11  12       60.08       64.60     35.34 o
 -13   1  13      746.39      725.08     96.07 o
 -12   1  13      126.85       84.87     62.07 o
 -11   1  13     2415.08     2398.28     32.45 o
 -10   1  13        0.58       18.78     25.91 o
  -9   1  13      504.05      567.24     85.51 o
  -8   1  13       70.07      212.76     38.53 o
  -7   1  13     1203.45     1257.52     40.02 o
  -6   1  13      391.70      350.19     27.93 o
  -5   1  13      442.81      476.98    104.92 o
  -4   1  13      854.67      929.72     33.63 o
  -3   1  13        8.21       -3.85     29.85 o
  -2   1  13     1236.27     1245.64     34.84 o
  -1   1  13       41.73      101.30     18.79 o
   0   1  13      562.43      659.93     51.21 o
   1   1  13       87.39       31.60     26.18 o
   2   1  13     1207.99     1212.29     74.18 o
   3   1  13       50.38       13.57     22.46 o
   4   1  13       40.34      106.73     22.83 o
   5   1  13       17.63       43.46     28.24 o
   6   1  13        5.28       22.99     28.59 o
 -13   2  13      587.48      487.88     35.70 o
 -12   2  13     1770.43     1797.92     71.33 o
 -11   2  13     1576.86     1675.35     46.23 o
 -10   2  13     2677.55     2599.30     31.68 o
  -9   2  13       12.53       49.92     27.60 o
  -8   2  13      389.58      451.34     23.56 o
  -7   2  13      285.03      313.68     26.00 o
  -6   2  13     3422.47     3394.51     37.22 o
  -5   2  13       96.90        3.20     27.14 o
  -4   2  13     2848.62     2949.32     90.70 o
  -3   2  13     1877.62     1886.75     28.57 o
  -2   2  13     3780.63     3757.71    151.20 o
  -1   2  13     4589.71     4438.34    189.81 o
   0   2  13      670.56      732.69    109.32 o
   1   2  13     2853.08     2858.84    107.70 o
   2   2  13      157.26      194.15     31.93 o
   3   2  13     5927.93     5846.18    206.60 o
   4   2  13        2.46       -7.44     30.81 o
   5   2  13     1423.58     1387.77     67.67 o
   6   2  13      800.69      736.41     31.81 o
 -12   3  13     1262.34     1114.16     51.17 o
 -11   3  13     2505.15     2690.66     54.91 o
 -10   3  13     1288.03     1287.66     34.11 o
  -9   3  13     1412.09     1471.43     34.53 o
  -8   3  13        9.37      -31.30     31.30 o
  -7   3  13     5041.29     4885.26    128.52 o
  -6   3  13      163.02      187.60     38.12 o
  -5   3  13     3871.23     3834.96    105.04 o
  -4   3  13      290.52      293.52     20.26 o
  -3   3  13     8519.21     8386.84    380.49 o
  -2   3  13     7522.20     7330.67    588.50 o
  -1   3  13     7929.29     8103.31    538.11 o
   0   3  13     7335.57     7149.65    621.73 o
   1   3  13      200.49      241.28     22.65 o
   2   3  13     8482.93     8470.58    417.56 o
   3   3  13       12.66       24.33     25.75 o
   4   3  13     2399.46     2484.78    118.45 o
   5   3  13      306.99      307.62     30.91 o
   6   3  13     1974.06     1864.84     37.42 o
 -12   4  13     3579.42     3518.77    149.69 o
 -11   4  13      935.17      986.39     91.29 o
 -10   4  13     5332.11     5657.91     46.03 o
  -9   4  13      521.12      530.49     31.80 o
  -8   4  13     1515.74     1677.80    102.00 o
  -7   4  13     2454.24     2587.75     52.11 o
  -6   4  13     2821.91     3031.92    146.13 o
  -5   4  13      111.13      127.97     25.49 o
  -4   4  13     1334.73     1244.52     74.16 o
  -3   4  13     3728.16     3807.91    260.58 o
  -2   4  13     4996.54     5086.69    226.51 o
  -1   4  13     6324.95     6318.49    471.59 o
   0   4  13      573.88      533.93     48.09 o
   1   4  13     2879.93     2933.15    159.57 o
   2   4  13      208.81      267.92     62.52 o
   3   4  13     3675.71     3667.04    150.06 o
   4   4  13        0.24       18.95     27.62 o
   5   4  13      318.23      261.26     26.62 o
   6   4  13      204.70      147.41     32.27 o
 -12   5  13     1334.10     1220.11     69.58 o
 -11   5  13     4974.07     4898.56    126.68 o
 -10   5  13       52.02       92.03     26.44 o
  -9   5  13     2941.13     2966.63     30.49 o
  -8   5  13     2016.21     2081.15     26.53 o
  -7   5  13     1787.00     1877.20     58.26 o
  -6   5  13      723.57      823.28     65.71 o
  -5   5  13      574.27      627.15     32.50 o
  -4   5  13      805.57      738.92     27.84 o
  -3   5  13     1814.59     1751.88    135.77 o
  -2   5  13     7886.06     7959.74    580.86 o
  -1   5  13      930.87      927.48     28.40 o
   0   5  13     2181.78     2176.36    143.64 o
   1   5  13     1172.40     1141.46    104.27 o
   2   5  13     1685.42     1721.25     64.49 o
   3   5  13      248.54      220.22     28.86 o
   4   5  13      145.04      176.68     30.77 o
   5   5  13       17.86      -10.71     34.37 o
 -11   6  13       51.16       50.13     19.49 o
 -10   6  13      118.89      227.68     65.65 o
  -9   6  13      121.92      180.40     41.71 o
  -8   6  13      307.33      387.89     28.79 o
  -7   6  13        2.31       75.14     32.41 o
  -6   6  13      152.64      211.10     31.36 o
  -5   6  13      785.85      803.35     56.57 o
  -4   6  13      805.45      741.21     27.01 o
  -3   6  13      197.86      176.19     60.83 o
  -2   6  13     5126.06     5053.21    249.43 o
  -1   6  13     3261.01     3375.72    286.01 o
   0   6  13      721.83      767.73     45.74 o
   1   6  13     3290.99     3127.07    166.95 o
   2   6  13      219.06      249.43     37.73 o
   3   6  13     1758.35     1783.45     74.16 o
   4   6  13       11.66       28.48     30.64 o
   5   6  13      410.00      416.74     48.83 o
 -10   7  13       44.78       83.36     20.51 o
  -9   7  13       13.07      -19.42     19.42 o
  -8   7  13      399.77      388.92     25.50 o
  -7   7  13      235.83      337.73     36.01 o
  -6   7  13       57.94      144.28     37.81 o
  -5   7  13        2.28       42.59     43.86 o
  -4   7  13       66.35      167.89     43.44 o
  -3   7  13      123.60      121.89     30.90 o
  -2   7  13      738.94      788.60     28.17 o
  -1   7  13       46.59       70.93     34.11 o
   0   7  13       18.13       69.85     25.87 o
   1   7  13        0.28      -22.27     31.93 o
   2   7  13       14.67       76.01     28.12 o
   3   7  13       41.83       93.44     30.43 o
   4   7  13      199.86      255.31     28.39 o
  -9   8  13      196.51      219.71     18.88 o
  -8   8  13      417.76      439.47     21.14 o
  -7   8  13      196.81      252.57     22.30 o
  -6   8  13     1897.66     1835.89     95.61 o
  -5   8  13       39.14       14.91     47.86 o
  -4   8  13      134.77      151.19     35.02 o
  -3   8  13      285.37      313.39     32.19 o
  -2   8  13      368.53      397.49     73.51 o
  -1   8  13      663.64      634.21     24.73 o
   0   8  13      569.77      529.83     33.89 o
   1   8  13      828.51      832.71     45.35 o
   2   8  13      142.22      209.41     48.38 o
   3   8  13     2484.07     2393.00     37.78 o
  -8   9  13        1.06       57.15     23.36 o
  -7   9  13     2979.29     2965.38    143.31 o
  -6   9  13       67.12      101.96     62.76 o
  -5   9  13     1828.56     1762.05     84.79 o
  -4   9  13     2710.92     2586.97     68.03 o
  -3   9  13       17.32      -52.73     52.73 o
  -2   9  13     2270.85     2194.21    176.90 o
  -1   9  13      279.32      189.23     33.31 o
   0   9  13      553.23      634.31     97.73 o
   1   9  13        7.20       41.81     58.88 o
   2   9  13     2197.20     2048.50     36.71 o
  -6  10  13     3925.54     3875.59    152.49 o
  -5  10  13     1605.97     1582.07     77.02 o
  -4  10  13      116.14      118.70     28.84 o
  -3  10  13     2542.08     2438.24     26.05 o
  -2  10  13      475.78      493.98     75.17 o
  -1  10  13     1295.99     1308.18     98.54 o
   0  10  13      275.30      360.65     55.17 o
 -12   0  14     1023.55     1139.94     38.69 o
 -11   0  14     4875.96     5304.53     59.17 o
 -10   0  14      793.04      877.24     35.57 o
  -9   0  14     6251.90     6422.30     59.76 o
  -8   0  14     5394.35     5256.87     56.64 o
  -7   0  14     3495.03     3400.43     52.67 o
  -6   0  14     2146.87     1929.91     49.42 o
  -5   0  14      180.04      228.75     33.29 o
  -4   0  14     1011.54      980.30     46.95 o
  -3   0  14     2285.57     2300.23     39.73 o
  -2   0  14     2172.61     2055.20    151.47 o
  -1   0  14     3086.68     3048.04    158.14 o
   0   0  14     3279.25     3221.60    129.56 o
   1   0  14      909.69     1003.38     71.53 o
   2   0  14     3624.83     3571.60    276.94 o
   3   0  14      101.75      112.38     36.09 o
   4   0  14      104.40      172.36     33.24 o
   5   0  14      145.05      126.97     53.61 o
 -12   1  14     1842.38     1845.36    135.61 o
 -11   1  14     2191.45     2231.50     37.01 o
 -10   1  14     2804.32     2860.80     78.22 o
  -9   1  14      213.40      191.05     26.13 o
  -8   1  14     5138.99     5016.09    189.71 o
  -7   1  14     1129.16     1163.02     43.01 o
  -6   1  14      992.76     1005.05     55.89 o
  -5   1  14      143.15      173.20     32.30 o
  -4   1  14     1565.35     1594.26     25.83 o
  -3   1  14     3682.98     3715.30    216.95 o
  -2   1  14     4682.55     4622.37    152.27 o
  -1   1  14     2500.53     2520.88     76.54 o
   0   1  14      579.82      640.55     48.55 o
   1   1  14    10457.88    10351.44    357.78 o
   2   1  14       47.29       90.81     18.35 o
   3   1  14     5765.67     5450.71    215.18 o
   4   1  14      191.83      204.49     35.54 o
   5   1  14      300.24      261.02     22.04 o
 -12   2  14      688.65      688.45     39.57 o
 -11   2  14      690.04      642.60     35.05 o
 -10   2  14     1320.51     1338.43     29.84 o
  -9   2  14      842.76      935.34     37.91 o
  -8   2  14        1.05      -12.62     97.28 o
  -7   2  14     1771.49     1791.73     63.40 o
  -6   2  14      138.40      275.18     68.18 o
  -5   2  14      428.46      472.26     23.23 o
  -4   2  14      123.94      137.98     33.57 o
  -3   2  14     1555.51     1679.80    109.48 o
  -2   2  14     1665.56     1668.57     81.09 o
  -1   2  14     3523.43     3484.66    120.81 o
   0   2  14     4076.40     4142.30    117.41 o
   1   2  14      420.68      370.44     26.20 o
   2   2  14     8878.03     9031.15    395.40 o
   3   2  14       53.94       70.86     26.30 o
   4   2  14      992.27      977.71     30.80 o
   5   2  14      265.11      283.68     37.12 o
 -12   3  14      314.68      342.01     34.39 o
 -11   3  14      291.71      361.70     33.02 o
 -10   3  14      603.48      621.93     27.22 o
  -9   3  14       36.81      148.94    140.35 o
  -8   3  14     1365.99     1308.74     42.14 o
  -7   3  14      720.90      805.37     26.06 o
  -6   3  14       42.98       59.14     19.26 o
  -5   3  14        1.54       -5.53     27.16 o
  -4   3  14       21.59        6.51     32.98 o
  -3   3  14       50.06      111.20     22.34 o
  -2   3  14      286.39      350.43     71.82 o
  -1   3  14      117.14      210.44     31.49 o
   0   3  14       95.50      112.54     22.14 o
   1   3  14      278.70      352.77     46.38 o
   2   3  14       54.83       89.30     25.91 o
   3   3  14       13.42       20.60     23.57 o
   4   3  14       36.49      -27.14     27.14 o
   5   3  14       19.90       61.39     28.97 o
 -11   4  14      143.53      120.74     32.84 o
 -10   4  14       49.70       85.36     26.93 o
  -9   4  14       20.99       31.50     44.99 o
  -8   4  14       77.78      145.55     28.22 o
  -7   4  14      301.22      309.82     47.01 o
  -6   4  14       77.81       91.91     30.78 o
  -5   4  14     1064.87     1085.34     32.45 o
  -4   4  14      339.06      398.55     27.88 o
  -3   4  14      137.66      211.77     29.29 o
  -2   4  14      117.25      169.02     68.73 o
  -1   4  14      267.05      329.21     23.26 o
   0   4  14      604.24      594.02     46.20 o
   1   4  14      210.12      262.48     25.70 o
   2   4  14      104.73      153.30     26.13 o
   3   4  14       10.79       33.62     32.92 o
   4   4  14      460.92      543.11     64.47 o
   5   4  14      143.59       88.20     32.07 o
 -11   5  14       36.65       44.04     43.63 o
 -10   5  14     1327.43     1444.78     96.51 o
  -9   5  14       42.18       65.24     22.66 o
  -8   5  14     1750.25     1787.84     58.42 o
  -7   5  14      314.78      352.33     26.09 o
  -6   5  14      798.46      945.34     67.10 o
  -5   5  14      629.84      689.26     23.32 o
  -4   5  14      150.28      207.78     22.09 o
  -3   5  14     1976.33     2086.74     70.75 o
  -2   5  14       73.38      149.99     24.74 o
  -1   5  14      199.14      274.95     54.56 o
   0   5  14       96.68      111.15     51.37 o
   1   5  14      602.21      634.38     41.37 o
   2   5  14       42.69       23.86     22.60 o
   3   5  14      872.99      800.26     30.80 o
   4   5  14       40.61       41.01     31.13 o
 -10   6  14      523.46      639.18     30.40 o
  -9   6  14      956.35     1007.14     52.63 o
  -8   6  14       85.09       48.01     62.94 o
  -7   6  14     3377.26     3315.31    119.42 o
  -6   6  14        0.83      -21.07     26.50 o
  -5   6  14     1561.75     1500.00     33.40 o
  -4   6  14     2321.22     2236.92     84.21 o
  -3   6  14      272.31      364.78    108.98 o
  -2   6  14     2502.89     2415.32    171.50 o
  -1   6  14     1997.33     1811.07     33.19 o
   0   6  14     3630.95     3634.62    378.96 o
   1   6  14        4.75      -22.90     76.05 o
   2   6  14     4793.12     4761.25    107.94 o
   3   6  14       83.56       92.27     27.21 o
  -9   7  14       64.10       72.64     48.07 o
  -8   7  14     3758.32     3682.66    186.61 o
  -7   7  14       24.24       66.86     26.11 o
  -6   7  14     4542.26     4626.73    117.66 o
  -5   7  14       60.92      119.64     26.20 o
  -4   7  14     2233.23     2179.09    156.61 o
  -3   7  14     2448.40     2451.11    277.13 o
  -2   7  14     5575.87     5368.05    576.54 o
  -1   7  14     2135.53     2151.24    174.52 o
   0   7  14     1305.69     1351.81    164.84 o
   1   7  14     6548.42     6509.53    368.49 o
   2   7  14        3.54        3.85     28.50 o
   3   7  14     4514.31     4291.98    162.90 o
  -8   8  14      381.87      370.36     23.71 o
  -7   8  14     3012.78     3109.93    128.49 o
  -6   8  14       14.88       10.66     36.54 o
  -5   8  14     1095.91     1037.34     28.88 o
  -4   8  14      281.95      265.88     26.75 o
  -3   8  14     3089.64     3055.26    174.98 o
  -2   8  14     1810.93     1801.26     36.74 o
  -1   8  14     3154.84     3056.67     98.61 o
   0   8  14     2826.05     2757.15    220.53 o
   1   8  14        4.51       76.88     26.59 o
   2   8  14     4636.67     3941.04     81.09 o
  -7   9  14      896.54      880.03     39.22 o
  -6   9  14      202.55      196.70     38.50 o
  -5   9  14      333.49      375.09     26.60 o
  -4   9  14      123.30      164.62     40.31 o
  -3   9  14      706.68      736.72    176.70 o
  -2   9  14      849.08      845.61     52.08 o
  -1   9  14     1472.63     1405.71    211.91 o
   0   9  14        8.05       24.79     33.20 o
 -11   1  15     1146.88     1119.60     42.95 o
 -10   1  15        9.04       67.39     27.00 o
  -9   1  15      518.35      558.98     26.53 o
  -8   1  15      164.90      139.89     25.72 o
  -7   1  15      580.79      589.88     49.94 o
  -6   1  15       16.88        2.78     31.28 o
  -5   1  15       24.55       84.83     60.21 o
  -4   1  15      865.41      936.69     42.74 o
  -3   1  15       19.04        9.48     20.20 o
  -2   1  15       38.71       99.72     27.99 o
  -1   1  15        8.68       50.65     32.65 o
   0   1  15      260.13      302.52     18.75 o
   1   1  15      183.79      225.37     29.82 o
   2   1  15     2490.24     2376.53     55.11 o
   3   1  15       16.37       33.17     22.82 o
   4   1  15      215.62      193.43     28.36 o
 -11   2  15     1334.37     1362.22     38.40 o
 -10   2  15      872.73      943.91     89.73 o
  -9   2  15      515.95      483.33     23.91 o
  -8   2  15     7429.24     7415.93     44.18 o
  -7   2  15      170.62      173.12     42.98 o
  -6   2  15     2286.29     2426.92     50.26 o
  -5   2  15      664.14      670.26     90.23 o
  -4   2  15      923.34      996.91     81.84 o
  -3   2  15     1773.70     1752.70    101.13 o
  -2   2  15     3096.89     3133.69    107.60 o
  -1   2  15      853.03      893.03     51.58 o
   0   2  15      596.68      616.92     19.42 o
   1   2  15     4171.89     4324.57    150.30 o
   2   2  15      119.89      173.15     26.88 o
   3   2  15     3062.13     3151.09    108.98 o
   4   2  15      278.24      317.42     39.26 o
 -11   3  15      815.79      620.11     26.18 o
 -10   3  15     1072.48     1217.08     34.89 o
  -9   3  15     2572.46     2570.97     84.24 o
  -8   3  15      215.41      234.87     38.70 o
  -7   3  15     5127.25     5445.44    135.42 o
  -6   3  15       32.29       79.21     21.93 o
  -5   3  15     2044.28     2118.86    145.61 o
  -4   3  15     1113.68     1102.45     24.02 o
  -3   3  15     6161.11     6189.08    182.79 o
  -2   3  15     1071.28      912.71     34.25 o
  -1   3  15     2770.36     2869.47    225.31 o
   0   3  15     3942.12     3881.35    165.98 o
   1   3  15     1088.37      965.49     47.66 o
   2   3  15    13277.39    12956.22    516.50 o
   3   3  15        6.96      -38.32     38.32 o
   4   3  15     3103.76     2951.86    100.29 o
 -10   4  15     2149.90     2196.62    138.73 o
  -9   4  15       34.50      115.17     36.03 o
  -8   4  15     7747.57     7823.61     96.75 o
  -7   4  15      741.89      755.47     36.19 o
  -6   4  15     1897.92     1902.46     67.61 o
  -5   4  15     1215.66     1275.39     54.00 o
  -4   4  15       98.63      147.41     33.18 o
  -3   4  15     2368.20     2268.74    180.41 o
  -2   4  15      640.94      722.59     64.15 o
  -1   4  15      855.51      847.57     90.84 o
   0   4  15       44.66       81.18     25.82 o
   1   4  15     5838.12     6035.63    229.08 o
   2   4  15       13.65       53.15     28.44 o
   3   4  15     2623.31     2579.71     53.18 o
 -10   5  15      481.61      477.64     33.24 o
  -9   5  15     2891.68     2964.56    162.50 o
  -8   5  15      724.42      745.42     38.46 o
  -7   5  15     3400.80     3489.16    131.61 o
  -6   5  15      857.95      883.27     27.11 o
  -5   5  15       39.43       24.23     31.93 o
  -4   5  15      766.02      793.10     41.62 o
  -3   5  15      688.26      750.27     69.64 o
  -2   5  15      127.86      150.74     30.99 o
  -1   5  15      867.74      852.46     33.63 o
   0   5  15     1428.02     1544.96    115.39 o
   1   5  15      458.91      426.17     27.37 o
   2   5  15     4304.77     4266.13     77.76 o
   3   5  15        8.06       89.82     27.44 o
  -9   6  15      348.51      346.22     23.97 o
  -8   6  15     1745.44     1707.50     24.19 o
  -7   6  15        4.18       43.34     26.71 o
  -6   6  15      724.59      725.97     42.40 o
  -5   6  15       66.26      114.57     26.12 o
  -4   6  15      379.40      366.37     26.52 o
  -3   6  15      602.74      573.76     61.22 o
  -2   6  15      382.88      412.70     33.35 o
  -1   6  15      317.83      275.51     27.36 o
   0   6  15      474.71      509.86     35.80 o
   1   6  15     4126.79     4115.21    214.61 o
   2   6  15       60.03      128.63     32.17 o
  -8   7  15       32.06       85.36     26.73 o
  -7   7  15      149.64      201.04     65.99 o
  -6   7  15       39.03      111.51     84.03 o
  -5   7  15      421.77      486.43     34.72 o
  -4   7  15        4.04       18.01     52.41 o
  -3   7  15      563.05      649.27     56.21 o
  -2   7  15      209.86      216.61     63.76 o
  -1   7  15      132.37      147.77     33.19 o
   0   7  15       74.49      100.96     32.41 o
   1   7  15      127.97      103.67     46.16 o
  -7   8  15      466.92      332.79     34.14 o
  -6   8  15      786.05      782.24    108.27 o
  -5   8  15      242.92      210.90     34.46 o
  -4   8  15     1153.83     1038.62    252.23 o
  -3   8  15      618.68      589.20     58.68 o
  -2   8  15      803.26      779.86     81.31 o
  -1   8  15     2417.37     2277.61    207.88 o
 -10   0  16        6.89       56.96     46.30 o
  -9   0  16     5643.21     5577.44     50.39 o
  -8   0  16      702.30      652.97     34.85 o
  -7   0  16     4492.46     4698.77     57.74 o
  -6   0  16      384.84      425.00     32.90 o
  -5   0  16     1394.14     1478.13     49.48 o
  -4   0  16     5661.70     5807.34    321.97 o
  -3   0  16      238.85      306.37     41.52 o
  -2   0  16      259.84      318.06     54.91 o
  -1   0  16       12.18       59.59     38.59 o
   0   0  16      359.44      402.39     26.45 o
   1   0  16      756.53      743.89     81.80 o
   2   0  16     2610.31     2467.70    127.71 o
   3   0  16       50.55       65.14     33.03 o
 -10   1  16      924.18     1031.98     29.28 o
  -9   1  16      282.08      314.13     33.63 o
  -8   1  16     4871.86     5251.00     41.19 o
  -7   1  16      358.47      387.97     89.57 o
  -6   1  16     3151.57     3292.52     33.32 o
  -5   1  16     1326.43     1304.56     20.81 o
  -4   1  16     1756.46     1879.80     59.23 o
  -3   1  16     1048.34     1048.29     40.39 o
  -2   1  16      965.54      954.17     39.25 o
  -1   1  16      801.98      775.69     50.55 o
   0   1  16      140.01      154.92     27.99 o
   1   1  16     4563.98     4490.46    149.97 o
   2   1  16      478.36      458.74     28.43 o
 -10   2  16     1434.03     1466.47     97.99 o
  -9   2  16     1919.94     1927.80     83.17 o
  -8   2  16      918.70      995.87     79.95 o
  -7   2  16     4092.03     4093.29     36.57 o
  -6   2  16       12.96       81.89     66.66 o
  -5   2  16     1851.81     1880.82     55.54 o
  -4   2  16     1813.05     1757.42     50.23 o
  -3   2  16      572.15      687.37     71.80 o
  -2   2  16      170.96      211.87     16.93 o
  -1   2  16      521.83      543.35     38.30 o
   0   2  16     2260.61     2291.92     48.81 o
   1   2  16      728.24      693.72     41.23 o
   2   2  16     4759.15     4432.90    138.36 o
 -10   3  16       18.12       14.21     20.59 o
  -9   3  16       27.09       28.43     26.83 o
  -8   3  16      456.46      492.65     50.29 o
  -7   3  16       94.03      151.02     31.92 o
  -6   3  16      126.59      170.42     30.01 o
  -5   3  16      541.18      537.64     45.40 o
  -4   3  16        2.00       14.03     27.61 o
  -3   3  16      118.05      160.17     58.84 o
  -2   3  16      246.27      327.33     28.09 o
  -1   3  16      418.55      399.19     21.53 o
   0   3  16      272.84      304.37     26.35 o
   1   3  16      281.16      240.83     21.31 o
   2   3  16      464.98      486.49     34.01 o
  -9   4  16       84.44      118.46     23.25 o
  -8   4  16        7.30      115.18     39.46 o
  -7   4  16      104.36      130.96     66.24 o
  -6   4  16       27.34       56.21     20.28 o
  -5   4  16       48.28       24.60     35.50 o
  -4   4  16      108.55      227.45     26.20 o
  -3   4  16      187.85      220.10     26.53 o
  -2   4  16      278.73      227.04     26.03 o
  -1   4  16      144.03      198.60     67.27 o
   0   4  16      230.45      327.91     58.79 o
   1   4  16        0.04       22.54     46.50 o
   2   4  16      152.64       74.58     47.01 o
  -9   5  16       59.13       20.48     32.32 o
  -8   5  16      789.74      793.72     67.08 o
  -7   5  16        0.87       27.52     27.44 o
  -6   5  16      403.64      394.30     49.26 o
  -5   5  16      657.77      650.11     67.74 o
  -4   5  16      297.66      300.00     26.69 o
  -3   5  16      210.11      220.07     33.36 o
  -2   5  16      704.24      792.43    102.71 o
  -1   5  16     1412.93     1390.47     98.97 o
   0   5  16      125.15      119.81     23.33 o
   1   5  16      801.01      831.50     48.59 o
  -8   6  16       12.41       44.93     46.10 o
  -7   6  16     2949.12     3094.89     75.21 o
  -6   6  16       69.45      128.95     61.03 o
  -5   6  16      818.18      804.43     33.19 o
  -4   6  16     1306.97     1377.21     39.08 o
  -3   6  16      789.72      765.89     25.28 o
  -2   6  16      242.30      345.01     92.56 o
  -1   6  16      197.92      208.29     26.89 o
   0   6  16     1691.55     1685.49     73.77 o
  -6   7  16     4887.37     4566.14    232.24 o
  -5   7  16     1151.55     1103.08    132.71 o
  -4   7  16     3665.99     3706.11    210.03 o
  -3   7  16      629.79      638.27     57.51 o
  -2   7  16     2789.55     2511.66    286.72 o
  -9   1  17      787.87      723.70    123.58 o
  -8   1  17        0.47      -47.37     47.37 o
  -7   1  17      469.82      611.38    113.95 o
  -6   1  17      223.53      245.54     23.12 o
  -5   1  17       83.34       89.22     26.58 o
  -4   1  17      335.30      306.01     19.12 o
  -3   1  17       20.94      -21.61     21.61 o
  -2   1  17       78.41       62.76     22.91 o
  -1   1  17       31.56       67.03     18.98 o
   0   1  17      545.67      488.50     23.35 o
   1   1  17      344.67      319.72     34.53 o
  -9   2  17      142.93      135.14    122.96 o
  -8   2  17     2667.28     2723.16    168.61 o
  -7   2  17      601.93      678.44     27.75 o
  -6   2  17     2625.93     2613.23     86.22 o
  -5   2  17      295.17      372.12     69.26 o
  -4   2  17     2723.94     2909.35     77.58 o
  -3   2  17      848.08      903.06     78.18 o
  -2   2  17      497.25      468.94     53.40 o
  -1   2  17      674.47      689.69     20.30 o
   0   2  17      794.04      754.13     38.36 o
  -8   3  17      466.55      590.48     44.15 o
  -7   3  17     4078.34     4224.06    116.75 o
  -6   3  17        0.29       32.73     23.64 o
  -5   3  17     7323.85     7348.15    144.61 o
  -4   3  17     2073.84     2058.73    141.37 o
  -3   3  17     3570.03     3633.65    153.15 o
  -2   3  17     1603.89     1605.76     48.78 o
  -1   3  17       41.62       82.24     26.29 o
   0   3  17     3462.43     3261.56     77.70 o
  -7   4  17      179.12      284.38     90.77 o
  -6   4  17     2204.58     2073.28     98.06 o
  -5   4  17     1066.44     1174.71    131.00 o
  -4   4  17     3293.03     3159.38    159.01 o
  -3   4  17      993.30      951.08     27.67 o
  -2   4  17      318.94      368.34     23.64 o
  -1   4  17      399.55      360.89     21.91 o
  -6   5  17      128.26      146.96     44.68 o
  -5   5  17     2520.95     2559.72    102.53 o
  -4   5  17     2496.67     2427.63     74.06 o
  -3   5  17      307.49      289.54     69.76 o
  -2   5  17      191.21      141.66     30.17 o
  -6   0  18       23.24       48.85     33.06 o
  -5   0  18     4436.45     4378.31    586.19 o
  -4   0  18      378.43      509.89     81.77 o
  -3   0  18     2283.25     2114.41    213.67 o
  -2   0  18      983.73      923.10    169.32 o
  -6   1  18     3649.11     3618.83     55.94 o
  -5   1  18      768.20      724.50     24.64 o
  -4   1  18     4380.39     4343.46    166.17 o
  -3   1  18      860.89      840.83     22.28 o
  -2   1  18      375.99      247.24     46.07 o
  -6   2  18        1.68      -13.56     32.67 o
  -5   2  18     2488.94     2558.85    120.24 o
  -4   2  18      620.73      548.98     71.52 o
  -3   2  18     1891.44     1912.24     44.05 o
 
